# Supplementary material for: Loss of hepatic Flcn protects against fibrosis and inflammation by activating autophagy pathways
Source: Sci Rep. 2021 Oct 28;11:21268. doi: 10.1038/s41598-021-99958-7 (PMC8553785; doi:10.1038/s41598-021-99958-7)
Supplement: Supplementary file 1 — Supplementary Information 1. [file 41598_2021_99958_MOESM1_ESM.xlsx]

## Sheet: QC stats
Sample	Raw Reads #	Surviving Reads #	Surviving %	UM Reads #	UM %
Cre Chow #1	24111031	23997021	99.5271	17219225	71.7557
Cre Chow #2	26389130	26352408	99.8608	21789681	82.6857
Cre Chow #3	24591515	24567807	99.9036	20520281	83.5251
Cre Chow #4	26384944	26356612	99.8926	21959128	83.3154
Cre Chow #5	26901668	26869055	99.8788	19711988	73.3632
Cre Chow #6	24174356	24148763	99.8941	17042262	70.572
FLCN KO Chow #1	21388384	21361645	99.875	15638278	73.2073
FLCN KO Chow #2	24997085	24975307	99.9129	20513331	82.1344
FLCN KO Chow #3	24411735	24366802	99.8159	17985494	73.8115
FLCN KO Chow #4	25448002	25416411	99.8759	21357739	84.0313
FLCN KO Chow #5	26093039	26068796	99.9071	21884775	83.9501
Cre MCD #1	28322713	28295939	99.9055	24001504	84.8231
Cre MCD #2	25626509	25596147	99.8815	21688171	84.7322
Cre MCD #3	25172253	25155468	99.9333	21380276	84.9926
Cre MCD #4	24025086	23982371	99.8222	20629190	86.0181
Cre MCD #5	24944493	24910188	99.8625	20722871	83.1903
FLCN KO MCD #1	24013474	24005415	99.9664	20291614	84.5293
FLCN KO MCD #2	27575534	27442644	99.5181	23056140	84.0157
FLCN KO MCD #3	22532210	22519128	99.9419	18930697	84.065
FLCN KO MCD #4	27745162	27703095	99.8484	22997683	83.0149
FLCN KO MCD #5	23571682	23559972	99.9503	19752679	83.84
FLCN KO MCD #6	26818063	26788061	99.8881	22211721	82.9165
Raw Reads: Total number of reads obtained from the sequencer
Surviving Reads: Number of remaining reads after adapter and low-quality base trimming
Surviving %: Surviving Reads / Raw Reads
UM (Uniquely-Mapped) Reads: Number of reads mapping to a single location
UM %: Uniquely-Mapped Reads / Surviving Reads

## Sheet: DEG
Gene	log2FC.MCD_diet_in_Cre	Pval.MCD_diet_in_Cre	Fdr.MCD_diet_in_Cre	log2FC.MCD_diet_in_FLCN_KO	Pval.MCD_diet_in_FLCN_KO	Fdr.MCD_diet_in_FLCN_KO
0610005C13Rik	-0.2194246140636	0.0371559186723431	0.063401401890887	0.0873436935715404	0.385083203920801	0.495608500778323
0610009B22Rik	-0.110434444762122	0.300133406357492	0.379199648855587	0.00950854352578379	0.927274294694703	0.949981397895448
0610010F05Rik	-0.195139452591301	0.156422752570531	0.217792653811802	-0.0872277015404714	0.516823378976843	0.621310719086418
0610010K14Rik	0.129613568265125	0.644596432950459	0.70933866118558	0.249649689270572	0.380133450843695	0.490502654535508
0610012G03Rik	0.0816311199115436	0.536454102948143	0.611245466899737	0.299939196093917	0.0282295990527706	0.0605282907084802
0610030E20Rik	-1.05930070964328	1.76647722545147e-09	5.31720992680327e-08	-0.707012733769674	1.22586301596281e-06	1.68280824369035e-05
0610031O16Rik	-2.89249768790994	2.91351353626245e-12	4.26617289367097e-10	-2.86886920282421	1.58677073354173e-11	2.89678392225924e-09
0610040B10Rik	0.0999943686470748	0.667028176437592	0.729058010744361	0.243722418284817	0.310139956309801	0.417669799372185
0610040J01Rik	-0.0614965483299201	0.416028111637991	0.496823308580005	0.1153694644536	0.129776402540315	0.208416187651
0610043K17Rik	-0.323741510778412	0.135536168075077	0.192603307180688	0.885615871936124	0.000587113332079064	0.00245188713875086
1010001N08Rik	0.158369992893755	0.436335122979472	0.516380099656713	0.735517454920992	0.00223150293391943	0.00732389370583829
1110002J07Rik	-1.05578100105856	0.0300298023916823	0.0528784833045068	-1.44915030612726	0.0094881213056562	0.0246214733604595
1110002L01Rik	-1.3536550832648	2.34203709598615e-07	2.6066520552872e-06	-0.990359815717586	1.10414113130507e-05	9.7127108152412e-05
1110004F10Rik	-0.131107238201698	0.0472964860595948	0.0780244929632348	0.037818075276645	0.551773663261748	0.651077174890489
1110008L16Rik	-0.270615132643452	0.0414084558045759	0.0695683833207749	0.142327143083247	0.282946469015339	0.388268611728667
1110008P14Rik	1.00639598682785	2.72702038333298e-05	0.000130921193744917	0.765875479021721	0.000502157148358263	0.00215932182149651
1110012L19Rik	-0.419048015453564	0.00169615981679809	0.0044328505966325	-0.0891615926237193	0.439190615395851	0.54921292417218
1110013H19Rik	-1.09029870260164	0.000710188830326921	0.00209685452381969	-0.940713727333916	0.00241938004747518	0.00783330351517014
1110019D14Rik	-1.73733637072311	5.17815331855696e-08	7.92231034991171e-07	-1.4340698086788	4.12210941987584e-07	6.94778082916004e-06
1110020A21Rik	-2.34568690922527	1.835445167538e-08	3.39932183400286e-07	-1.99187548316006	7.58346056415001e-08	1.88008298324968e-06
1110025M09Rik	-0.0574715346936702	0.836277015813505	0.872137844891345	0.329352947877739	0.22823324265829	0.328885155514872
1110028F11Rik	0.935917348141147	0.000397745210366383	0.00127709100550942	0.913733584141438	0.00488001784935476	0.014103291716361
1110032A03Rik	-0.916327314672225	1.10886466602216e-10	6.4410374422618e-09	-0.258577130234585	0.0035977703145344	0.0108760983465398
1110038B12Rik	0.261657249310016	0.197494177244185	0.265815362841967	0.587678288175308	0.0074790745361325	0.0201597988023806
1110038F14Rik	0.164399146714235	0.324797809135455	0.40554760315938	0.236221848738525	0.169010131897009	0.258485826837703
1110051M20Rik	0.32409104773985	0.184526710214867	0.250957040004875	-0.102634487583308	0.607287415263226	0.698687619471237
1110059E24Rik	0.160868359397395	0.193387882339868	0.260963181535137	0.129663093188134	0.301817254675854	0.408339282866071
1110059G10Rik	-0.307922765245034	0.0412318501264294	0.0693296790941648	-0.0121580564419355	0.93315538857067	0.954476118543106
1110065P20Rik	0.248348339405374	0.0415103542238807	0.069731243944203	0.308997496548143	0.013210336134184	0.0322112220361188
1190005I06Rik	-1.4665315364054	1.17326609005905e-05	6.45517172366832e-05	0.0272277736420548	0.878305247170859	0.914950115568458
1190007I07Rik	-0.646187155073726	1.51880421467823e-05	8.01119356312639e-05	-0.30777847717496	0.0157055255808958	0.0373178791566348
1300002E11Rik	-0.274197422961797	0.0603259267138289	0.0961344010674858	-0.0884133843289132	0.528945140731868	0.631776858124553
1300014J16Rik	-1.40056727120711	0.00112449718494327	0.00311101297554567	-0.846748566321249	0.034540357016223	0.0715704302147769
1300017J02Rik	-1.17115725370108	5.64327054213137e-11	3.86963190296296e-09	-0.754886241361181	1.30007264543175e-07	2.7685751430441e-06
1500011B03Rik	1.58328576512666	2.43934138238721e-06	1.77300009370305e-05	0.844582613770907	0.000998285161560199	0.0037755106149134
1500015A07Rik	0.681002568724387	0.0723607538704324	0.112221438344734	0.346548916309697	0.303996239985158	0.410736140425897
1500026H17Rik	-0.826370544456054	0.000158985980652699	0.000584278674518952	-0.336992673295927	0.0740608946314127	0.132334307338727
1600002K03Rik	0.39715293624892	0.0283055347329548	0.0502133899219013	0.703185722831603	0.000956476360414062	0.0036466471923896
1600012H06Rik	0.0646911687494507	0.446647324698131	0.526147778704569	0.132523197107362	0.127226427103409	0.205047223778103
1600014C10Rik	-0.754553424511962	0.000604017338969212	0.00181968961292118	-0.782902506512765	0.000412171885737703	0.00183641844621708
1600020E01Rik	0.403991481864755	0.0261302578086303	0.0469229731752576	0.674017753060928	0.00105185857998982	0.00394397867669161
1700001C19Rik	-3.76322247937621	1.66218903739962e-12	2.62532486502545e-10	-2.51930651815207	4.90140859735778e-12	1.18791552850101e-09
1700001L05Rik	0.266797399084092	0.24707517955652	0.321527106001296	-0.242914284320835	0.318282623847361	0.425901841353866
1700007L15Rik	-0.0285678697305965	0.914753466517622	0.935517604862729	0.343710614424257	0.182707810367626	0.275103058922971
1700008J07Rik	-1.26998602520256	2.15768674503421e-06	1.59466890509705e-05	-0.516001417949719	0.0114992894032136	0.0287472009854124
1700010I14Rik	-0.950447737703166	0.0117623674410456	0.0234363712429167	-0.462738003199118	0.117206048801341	0.192360236777636
1700012D14Rik	-1.25031526652618	0.00047370906698221	0.00148074902258593	-0.49284216272502	0.103618736835294	0.17393940574322
1700017B05Rik	0.999655552475406	1.13679600017532e-05	6.30372440807279e-05	0.809391571578408	5.97526504928581e-05	0.000378523212247908
1700018L02Rik	-1.56160666031787	0.000912636137266051	0.00260380072692285	-1.01938328790515	0.0287835735039416	0.06158458032647
1700019D03Rik	0.0683291001596507	0.940838050876418	0.955308184957159	0.947585176412353	0.0123740197291176	0.0305053657194328
1700020I14Rik	-0.478041454745368	0.000320984884105579	0.0010581811716398	-0.120401871973003	0.293470653163364	0.399623846896969
1700021F05Rik	0.798066790610519	0.000140164279376938	0.000525690841836078	1.09323243125684	2.34629753721067e-06	2.7793097200059e-05
1700022N22Rik	-0.772798027842483	0.0392906373236407	0.0665431914287249	-0.551209328934519	0.0965102945209427	0.164222879806427
1700025G04Rik	0.808042938145954	9.39023620228328e-05	0.000373510329076106	0.244988538648705	0.171957056903412	0.262283023968237
1700028E10Rik	-2.55552684759086	8.36197075020526e-06	4.92228738842694e-05	-1.76471276022595	0.000558798565987291	0.00235369069735783
1700029I15Rik	0.126256973624294	0.670420576706079	0.732424189535816	0.222992435104321	0.453983349155575	0.5627888029034
1700029J07Rik	1.2428554698377	0.00017271970709343	0.000623823464186112	1.71530579834755	9.06221573345823e-06	8.28176759562761e-05
1700030K09Rik	-0.407215507134375	0.0133565809319954	0.0261495067076684	0.070261122874296	0.643284850933948	0.729599415005527
1700034P13Rik	-0.80167514486419	0.00297423260026247	0.00718858109729875	-0.534732140129506	0.0531669661711881	0.101599788399727
1700037C18Rik	2.03729594694048	8.08981786506429e-07	7.09853743628019e-06	1.1571543367305	0.000440077710792169	0.0019404555773543
1700037H04Rik	0.247030212159597	0.224231735884183	0.296195950951826	0.171247978302	0.348337818675661	0.457154767726988
1700047M11Rik	-0.442166725191156	0.179652569909794	0.245539735072627	0.136095131099641	0.674474986973721	0.754804147113255
1700048O20Rik	-0.0621404390466896	0.915921395972757	0.936235243105661	-1.47271590615713	0.00914209233570637	0.0238600802010814
1700052K11Rik	0.319464418904082	0.165441088969515	0.228511877976406	0.538935915931291	0.0212059844935686	0.0478786578904743
1700055D18Rik	-1.21595052770682	0.000432373154371348	0.00137012385730343	-1.12616482479624	0.000384439514277908	0.00173596731519581
1700056E22Rik	0.425483919450227	0.0993072353950486	0.14751789157225	0.437574693742994	0.103402456514512	0.173638553485186
1700056N10Rik	-0.416973759313388	0.242491960659641	0.316353549048034	0.492165113493571	0.190052105993688	0.284348739921176
1700066M21Rik	-0.305448100247446	0.0376596673161984	0.0641597313615078	-0.0512813935786767	0.715002212153543	0.787471223800667
1700067K01Rik	1.06596223644548	0.00877777199437737	0.0182231783968339	0.397981091860554	0.22512365834026	0.325538860743652
1700080G11Rik	-2.29856457826405	4.06785553846419e-06	2.72294501448529e-05	-1.85627273026806	4.70765843154818e-05	0.000311267895448132
1700086O06Rik	0.24958831368377	0.27179688313857	0.34869478746727	0.382005232335044	0.0793852994870382	0.139986863116609
1700088E04Rik	1.13359045379954	0.00116777219961097	0.00321354613986151	1.27770366548117	0.000379084926181998	0.00171675154875655
1700096K18Rik	0.480083992344543	0.0108172628849623	0.0218067208337753	1.07725125010295	3.67932719844223e-06	3.99076407627334e-05
1700101I11Rik	0.380955894955195	0.477220287420342	0.555551600850331	0.573347552993674	0.210631401281268	0.308517829301947
1700113A16Rik	-1.09249207893216	9.58395728885799e-05	0.000379711633623103	-0.522194146042813	0.0245135341629081	0.0538585104295091
1700123O20Rik	0.299233027388015	0.00633699875189738	0.0137978921089562	0.32835312029316	0.00339789523472945	0.0103699985485436
1810008I18Rik	-3.82491182199003	2.49056330436421e-16	1.08424771827094e-12	-2.76029616838411	8.72358093108035e-14	5.84622246593313e-11
1810009A15Rik	-0.155694000548877	0.354082445969203	0.435043872300419	-0.021654143480867	0.900889184624698	0.931314625636161
1810010H24Rik	-0.471893156030866	0.0565809757469129	0.0910021482922603	0.309306063611304	0.214032881522886	0.312555601035447
1810013L24Rik	0.104862013860457	0.409514815055331	0.490503557876004	0.0224897743997241	0.859227808817402	0.900616308146016
1810014B01Rik	-1.08708572045259	1.175535197568e-05	6.4622535862189e-05	-0.456452029739189	0.0250534857663642	0.0547726811119403
1810017P11Rik	-1.44670768394314	0.000129407953909282	0.000489923945085585	-1.23861020663809	0.00069392599393354	0.00281444274374575
1810019D21Rik	-1.50436842968931	1.07051019975691e-05	6.0024578691595e-05	-1.3198929757397	9.25128581950314e-05	0.000537377375060974
1810021B22Rik	-1.47591089109403	3.56808889796998e-07	3.68527741651462e-06	-0.850118893391461	0.000229410462701574	0.00113151679796352
1810022K09Rik	0.235167140197473	0.0746750077806447	0.115428478598254	0.404527969196265	0.00583397895565955	0.0163983687621888
1810024B03Rik	-0.719766584378957	0.0083260061722216	0.0173880060559975	-0.518959086857566	0.0501947576957903	0.0970689997545967
1810026B05Rik	-0.415074017073564	0.00487020051383647	0.011020671059723	0.0759607833572566	0.574062054827466	0.669842309679563
1810030O07Rik	0.301013211860411	0.00546392824740456	0.0121671228386464	0.372538626962091	0.000797300999722902	0.00314116035681189
1810032O08Rik	0.58811444019809	0.014013621935181	0.0272649804211543	0.677323728537995	0.0059252670747458	0.016611782861927
1810034E14Rik	-1.63372294334089	3.10706238128147e-06	2.16003837258524e-05	-0.951608619215257	0.000562305731799866	0.00236727513384568
1810037I17Rik	-0.203728806129492	0.0449035276742491	0.0746690317238788	-0.179175658240101	0.0729817259804281	0.130721728097207
1810043G02Rik	0.327890763347187	0.0770757809555467	0.118591752724619	0.658580699766024	0.000845950116342881	0.00328767508582579
1810044D09Rik	-0.0128264262865112	0.959163857156181	0.969509336308653	-0.180129167536121	0.500644554126388	0.606843191976773
1810046K07Rik	-5.37900476143535	7.73211198143083e-07	6.8617612451372e-06	-4.65830644445776	2.55039015588421e-06	2.97270600507996e-05
1810053B23Rik	3.31276447261303	4.03048304724276e-07	4.06139786344742e-06	2.45468088806707	4.72227755054721e-05	0.000312087708171331
1810055G02Rik	1.63565327273288	2.66289450610165e-05	0.000128456788168397	1.40225665921416	0.000218707544261974	0.00108769238761184
1810058I24Rik	-0.0586410524590821	0.628418730433996	0.694854251058812	0.080171388532607	0.511112112955572	0.61670438776682
1810059H22Rik	-1.93005168066188	1.67053436416612e-09	5.09391709786499e-08	-1.38747627391572	1.66516633657033e-07	3.32962207584197e-06
1810062G17Rik	0.724454420875848	0.0276183950081114	0.0491743861468046	-0.0354767597315968	0.910584762774412	0.938079150628062
1810064F22Rik	0.308172988518256	0.369353906523586	0.449978514695237	-0.896051955758715	0.0298514203583269	0.063540493031042
2010001A14Rik	-0.834059801172989	7.70267406010094e-05	0.000315031973415301	-0.867723188095835	1.75605091446966e-05	0.000141379196475945
2010003K11Rik	2.31748578304311	2.57011047436047e-07	2.82029999516668e-06	0.920393609980357	0.00327654307428939	0.0100674024033412
2010204K13Rik	2.70948183631387	1.04166114782482e-05	5.8714006225771e-05	2.46640923293377	2.79950735559076e-05	0.000205496996853991
2010315B03Rik	-1.4069134201961	4.35559370403806e-09	1.07603832509074e-07	-0.789940652311446	1.2549116945674e-05	0.000107825756054608
2010320M18Rik	0.412213594643886	0.0185524021187744	0.0349051734806697	0.687893031975554	0.000423619400431249	0.00187804796487468
2200002D01Rik	0.656644235818762	0.01424880722017	0.0276651219742997	-0.599995483659259	0.0319482099414281	0.0672198753400172
2210011C24Rik	2.03321999099453	0.00347527959288881	0.00821870882187718	0.158819842633093	0.611712918045904	0.702176097417219
2210016F16Rik	0.029865049764318	0.769868258692285	0.817868660250714	0.257961713479909	0.0185877430537351	0.0430301437687978
2210016L21Rik	-0.142626407159471	0.321827672158003	0.402592470190002	0.128366805087732	0.356273000476144	0.46578586009051
2210039B01Rik	-0.793004971999849	0.00906623649825847	0.0187199964736135	-0.734766466805129	0.0121054326730651	0.0299727244051048
2210408F21Rik	-1.10839035989985	5.13823691208412e-09	1.21801342787802e-07	-0.938667026634892	6.48498413086093e-08	1.67881071689709e-06
2210408I21Rik	-0.463287583760066	0.0513130309243268	0.0837366236014932	-0.584668427577121	0.00965967750988777	0.0250028599673615
2210417A02Rik	-0.200140011861471	0.343403649569536	0.424459616730529	-0.135322232655181	0.575283759960803	0.670515941497542
2300009A05Rik	-0.405508628142833	0.00333842511939888	0.00794316890714117	-0.143004977274797	0.260607029209596	0.365312426166663
2310001H17Rik	-2.56655146857084	7.40691280960681e-14	2.53948715523519e-11	-2.20440173457972	1.49012014106573e-12	4.98729019594309e-10
2310009A05Rik	-0.188837117911361	0.12277604542153	0.176866455266494	0.21255933686667	0.0856350169042922	0.149221697362543
2310009B15Rik	-0.231100199103129	0.204755965710441	0.274223952933658	-0.0925948047907161	0.607790424865921	0.69892915595061
2310010J17Rik	-0.61154000451893	0.000160209489591546	0.00058800647393952	-0.433455247130747	0.00350266514318243	0.0106251540607932
2310011J03Rik	0.60716496394245	0.000124700150723125	0.000474571801094892	0.609851151071174	0.000141911962638774	0.000759655924909845
2310015A10Rik	-0.249888954780695	0.342597952164443	0.423524704386209	-0.312684584732275	0.265879621621219	0.370833782920532
2310022A10Rik	0.145354821008143	0.242905380555096	0.31677529775146	-0.0662875481057732	0.593830063788891	0.687260761294289
2310022B05Rik	-0.163696275540723	0.0938168158366409	0.140496139768376	-0.0840802015763886	0.371808853521099	0.481839868530109
2310030G06Rik	-0.1547600416592	0.132631878311067	0.189164601604979	0.0315503493996019	0.75365304006737	0.817509127573657
2310033P09Rik	-0.14527651410921	0.332671105911653	0.413617347939157	-0.0704974990191349	0.636691718841255	0.72353924115712
2310034O05Rik	3.33552661641628	1.13653471430305e-06	9.35621428389874e-06	2.3064643172994	1.33871579850138e-06	1.80771642454696e-05
2310039H08Rik	-0.0579726691413613	0.69027730728794	0.74986306866666	0.199585404965105	0.180203121307761	0.272407277795805
2310040G24Rik	-0.858753993477342	0.000412371450456723	0.00131534047630364	-0.723473267119828	0.000996686537900783	0.00377131161864638
2310043P16Rik	1.17883741088666	0.00426319609815332	0.00979211561302961	0.352608477425256	0.312967322470948	0.42087661367412
2310057M21Rik	0.155179911260868	0.320877075273372	0.401546251857722	-0.0642337663660426	0.670075091507474	0.75191550740964
2310058D17Rik	-1.03772999685025	0.00093913830228754	0.00267073985742585	-1.183448907937	0.00188841588376578	0.00637040126664161
2310061I04Rik	-0.0819475231727269	0.49905220681392	0.576526698815194	0.403649563690503	0.00226734753092054	0.00741556636625174
2410002F23Rik	0.703531739770392	0.000567835227446628	0.00172659740259945	0.543861923865228	0.00815859490630373	0.0216837528073193
2410004B18Rik	0.802511064455233	6.42344636166116e-07	5.87471603811782e-06	0.580867280390467	3.95736341631085e-05	0.000271613671320837
2410006H16Rik	1.50708002301434	4.36332050757063e-06	2.87553663267325e-05	1.40023041793756	2.15972636760828e-05	0.000166626089733642
2410022M11Rik	0.532053446654398	0.0185868483242414	0.0349514289808417	0.86773166520729	0.000497079122869927	0.00214212567746857
2410131K14Rik	0.393250499351811	0.0546828927995614	0.0883131231713504	0.0858733127216116	0.651932538174861	0.737206635759313
2500002B13Rik	-0.453461165746219	0.0483940466647873	0.079592267926397	-0.399000631536833	0.121374188310218	0.197658446037983
2500004C02Rik	0.183833626059427	0.34118607621546	0.422113419588164	0.216795390822845	0.256878188243383	0.361075577370165
2510002D24Rik	-1.14277083746318	4.60980718716649e-07	4.51253897144842e-06	-0.596535178771932	0.00116922820691825	0.00430257615304971
2510009E07Rik	0.440174748769829	0.00339583332096639	0.00806336995482314	-0.53784601288727	0.000334764807432181	0.00155255324911718
2510016D11Rik	1.07319745479563	0.000535561444967685	0.00164447078023389	1.95973897477785	9.18517921192499e-08	2.13768318182168e-06
2510017J16Rik	0.15961282187161	0.703002738595705	0.760923192149058	0.256882180419583	0.550356826334135	0.649950928990922
2510039O18Rik	-0.0392852997842201	0.683035108206118	0.743201835749934	0.054933533717012	0.570914125912916	0.667324481861374
2510046G10Rik	-0.121786877647357	0.602853209212409	0.673044838527427	0.356000669003011	0.120127794985333	0.196056706618928
2610001J05Rik	-0.0809573517520095	0.382374960541545	0.462727687700801	-0.067573474180727	0.452351759487274	0.561295441548202
2610002M06Rik	-0.311590044684809	0.0125789481850695	0.0248241295293447	-0.212419215866912	0.0766720997420922	0.136134862457318
2610008E11Rik	-0.668787877806492	0.0011877857313447	0.00326298691137627	-0.323642651046668	0.0876221169359967	0.151939631440351
2610021A01Rik	-0.610089975015702	0.0209494707482138	0.0387737604091694	-0.459937732558701	0.058512026876574	0.109623292256964
2610035D17Rik	-0.73833185036847	0.122112487098095	0.176109082911452	-1.01737891335436	0.0243180362875572	0.0535210014238597
2610037D02Rik	-0.135237730641237	0.677257314181709	0.7384584289057	-0.228242795612364	0.502533783926606	0.608660813428942
2610044O15Rik8	-0.387877456468436	0.0100508246900672	0.0204552544763682	-0.303065286822007	0.0300254545347841	0.0638143051701633
2610203C22Rik	1.45762638350609	0.00128216544172106	0.0034791266409349	0.841908679911972	0.0531056035016725	0.101528008595062
2610301B20Rik	-0.138806612859789	0.320163638169372	0.400880821520731	-0.0466713885234302	0.717500071512036	0.789255693344134
2610306M01Rik	0.793329641046158	0.0014591842247111	0.00388406601908047	0.521657172224614	0.0197594753179449	0.0452966315303899
2610507B11Rik	-0.709072770972856	5.744485338166e-07	5.37260348626743e-06	-0.500001322756569	6.84385203435357e-05	0.00042120852910205
2610507I01Rik	-1.06413629839395	9.5085305739881e-07	8.08598997450397e-06	-0.61357354505078	0.269580371146905	0.374381671330966
2610528J11Rik	-1.22585234907545	8.59994408046189e-09	1.83165778695534e-07	-1.01085436002732	1.65041399049426e-07	3.30482471002533e-06
2700046G09Rik	0.875491458109855	0.00600074930171963	0.0131697943691293	0.627560769664264	0.0389443210577504	0.0790071180702551
2700049A03Rik	-0.204403208320897	0.206246571885282	0.275773619422754	-0.0612784909608535	0.710927838706237	0.784358576932233
2700062C07Rik	-0.191406412739755	0.145349529683357	0.204522356232128	-0.132030231362257	0.319795148895025	0.427334224672075
2700081O15Rik	-0.372463804606094	0.129106737725019	0.184906104146775	-0.199694862024105	0.398728853261886	0.50891938721511
2700097O09Rik	0.770061260725303	0.000180327175690789	0.000646793034628963	0.511067443785962	0.00861943447579018	0.0226897734880492
2700099C18Rik	0.622437026714794	0.382009587571823	0.462564283960472	-0.511200452189004	0.504718233662225	0.610685012277114
2810001G20Rik	-0.405323646131397	0.0286214208684974	0.0506906026393433	-0.465831580642295	0.0134259266253837	0.0326355541819188
2810002D19Rik	0.386993701870115	0.181958782925356	0.248034669047983	0.312901444174206	0.332919286583635	0.441037264301777
2810004N23Rik	0.231566376198066	0.101685283077271	0.150493790715645	0.418512265998777	0.005468479849658	0.0155262414151974
2810006K23Rik	-1.00387743147398	2.77828613603846e-07	3.01345433752258e-06	-0.687745522912965	3.40370981410713e-05	0.000240552784599819
2810013P06Rik	-0.278824878346754	0.137809812009492	0.195301192400184	-0.0661381421657987	0.706094217182931	0.780618671721625
2810021J22Rik	-0.780433714772228	0.0112891795748492	0.0226153623034993	-0.290929524894551	0.200644408537964	0.29695287963973
2810025M15Rik	0.583469861521043	0.00550402244318456	0.0122382226326867	0.530261659556928	0.0140764573962631	0.0339346186964963
2810030D12Rik	-1.56517689681061	3.79477212410815e-05	0.000174266944621327	-1.15045004258039	0.000994183491083848	0.00376386677462043
2810039B14Rik	-0.364085628801064	0.0953442049453388	0.142425974128488	-0.67469195849351	0.00304676157567334	0.00949854953916486
2810402E24Rik	0.520489410414009	0.000772877472859117	0.00225261012564392	0.835529941168703	1.36490963702131e-06	1.82382401945037e-05
2810403D21Rik	0.148585305680934	0.462448042808072	0.541043041011491	0.510051840880818	0.0175442892131725	0.0409872151353774
2810405F17Rik	-0.268294159799092	0.342358093410676	0.423265410648537	0.0794534199325008	0.765561253008337	0.827355776303247
2810408I11Rik	-0.172559098412786	0.688970499039748	0.74867488443118	-1.20668395513345	0.0289677320383099	0.0619408897570006
2810410L24Rik	-0.874769501296417	0.00037512776353889	0.00121389755342223	-0.543448030006157	0.0238243238864336	0.0526901385889863
2810414N06Rik	-0.297576762928214	0.188016168984568	0.255000711376847	0.267843827824064	0.246170947719638	0.349290906641259
2810459M11Rik	-0.0684119329724835	0.581971473796942	0.653781907389404	0.0197704685486819	0.873168274189422	0.910813774879839
2900005J15Rik	-0.0315888668572835	0.883570095559025	0.910582465782494	0.279726797349468	0.219135624256761	0.318518195654771
2900026A02Rik	-0.687442116112908	5.06182425520767e-05	0.000221770089858711	-0.2959059158712	0.0417905089403565	0.0836345649451296
2900052L18Rik	-0.69550470629562	0.00819109602788753	0.0171597968500768	-0.280598566720922	0.27121086264606	0.376169798955488
2900076A07Rik	-0.0744730063548065	0.720528263390749	0.776722837307037	-0.228203708220375	0.288923146264934	0.394885042979697
2900089D17Rik	0.636164569685769	0.15503236513763	0.21604936618813	1.15157137162901	0.00455085926014568	0.0133057116259683
2900093K20Rik	-0.09733203473788	0.81633965331537	0.856045244808218	-0.29673167949149	0.414953653346185	0.524519464381962
2900097C17Rik	0.010206110614889	0.905143899707002	0.927782397417335	0.195741077615281	0.0311534616880413	0.0658037882717951
3000002C10Rik	0.301499884760157	0.232530643694946	0.305455869397239	0.276633881723297	0.264676628698882	0.369726659010254
3010003L21Rik	1.54646462112825	0.00125947689452228	0.00343109819889529	0.357710288822129	0.370013863867115	0.480310729003605
3110001I22Rik	0.221535676603389	0.224366816656685	0.296310065928506	-0.110900493493127	0.574052383821473	0.669842309679563
3110009E18Rik	0.480707020849996	0.116644478752977	0.169287430136911	0.871885740892351	0.00994084783887617	0.0255603618202089
3110039I08Rik	0.757733693136884	0.058667002288098	0.0938631972642606	-0.147013740082625	0.687934309854599	0.766085129812731
3110040N11Rik	-0.180212062427333	0.172042316766305	0.236518224624348	-0.0305872682954131	0.814485770128525	0.866381117722034
3110045C21Rik	-1.66330807032219	7.14858951999579e-07	6.42915693426621e-06	-1.72565001229438	5.25512573107013e-06	5.27275534629927e-05
3110056K07Rik	-0.763066102104589	0.00207725605868135	0.0052831533231199	-0.527054650961894	0.0268819534455217	0.058144271362317
3110070M22Rik	0.966967334282242	0.0262357551133847	0.0470823451587959	1.29159975227621	0.00217306547003357	0.0071638792946205
3110082I17Rik	-0.161727216430493	0.616788462726438	0.684599079789099	0.00569350028800986	0.985971367095728	0.990976655746078
3425401B19Rik	2.72396467477963	0.0723590629844381	0.112221438344734	0.316671186624104	0.862655026835643	0.903332964260179
3830406C13Rik	-0.290171169233893	0.00528499127011248	0.0118411097041714	-0.140039900036756	0.148604526876512	0.233530892599567
3930402G23Rik	1.16086396884447	0.0590267864932454	0.0943314617707539	1.23662303967744	0.0452522379100203	0.0892786959019165
4430402I18Rik	-1.13103363956365	0.000890973620522284	0.0025502781884915	0.0725318236134593	0.846240849412045	0.890523103771906
4632404H12Rik	0.292905055089609	0.115111994148769	0.167525551480406	0.178809729073546	0.249265029626862	0.352861885343887
4632415L05Rik	-0.236374704454896	0.0706211404000241	0.110055657517348	-0.0152856653318616	0.902115666767183	0.932223768855862
4632427E13Rik	-0.369378644849114	0.136711443065208	0.193979282847242	-0.202187265935064	0.414086735636955	0.523806334394513
4632428C04Rik	-0.531154303041936	0.069608169727008	0.108720226872506	-0.359437858922883	0.193370570256745	0.288121367225251
4732419C18Rik	-3.59290129926546	5.07057985991838e-14	1.87571423923349e-11	-2.77543986758568	5.75600935892825e-14	5.3941482372303e-11
4732440D04Rik	-0.0365104515188487	0.89803122150927	0.922013741192342	0.426614865811613	0.113294995907881	0.18714309723585
4732465J04Rik	-2.31825775803177	2.96584923108222e-12	4.29803532384771e-10	-2.2505783372122	2.1732926446582e-12	6.49999461828943e-10
4732491K20Rik	-0.313739717443542	0.262653657743059	0.338385342030445	-0.542965091361304	0.0213453726986755	0.0481186062622263
4831440E17Rik	-0.45662625119732	0.247961194681364	0.322441305609245	-1.15103190031839	0.0130070914758521	0.0317817981707028
4833411C07Rik	-1.09534346463574	0.00710297328284695	0.0152089101960365	-0.351066627834372	0.332772459054504	0.441028035050157
4833413G10Rik	-2.46308690697789	2.78860451667186e-07	3.01998564644502e-06	-0.66843444311796	0.0357676640385362	0.073648552728566
4833418N02Rik	-0.152143937474951	0.517173633513262	0.593510471572857	0.0971497429185735	0.673560769760874	0.754364458627551
4833420G17Rik	0.0500648475280778	0.673272414380674	0.735025654624817	0.247762441395156	0.0465758148099205	0.0914280447958459
4833422C13Rik	0.228005505149529	0.303681365789931	0.383200086078013	-0.31945441575743	0.138601140732446	0.220190017970468
4833438C02Rik	0.152909554557404	0.407519354299372	0.488488067143027	0.224935145993642	0.237112086148157	0.338900314690863
4833439L19Rik	0.328130468410452	0.00149388101127239	0.00396665760775518	0.14262343053041	0.128042657241793	0.206032009254565
4921524J17Rik	0.509072418449517	0.00201062857396406	0.00514254109610859	0.346952828978958	0.023579552633572	0.0522688726611476
4921531C22Rik	0.073179496934152	0.766498961152696	0.814720294663399	-0.255310253025252	0.270585209078965	0.375517453255308
4930402H24Rik	-0.0687389835446508	0.479635065475291	0.557946881445396	0.164396475157456	0.0941524514014489	0.161009855152088
4930404H11Rik	-0.907486600337727	0.000648511035988808	0.00193507103224255	-0.826957219389276	0.00132718698335236	0.00477553060948022
4930412C18Rik	-3.00955097921215	1.96275298815729e-09	5.76556173670365e-08	-1.93339674133178	3.86032790958556e-07	6.57734204721845e-06
4930430F08Rik	-0.350577885785828	0.0310707337686459	0.0544250846835957	-0.0730310973769708	0.621400659026938	0.710453766892369
4930431P19Rik	-0.0313312576084069	0.908168022927635	0.929824940659531	0.232092204060996	0.36924540805352	0.479578924605778
4930438A08Rik	6.52779034043802	0.00777022868400846	0.0164225085868451	3.63496001962613	0.17752784273354	0.268912595399286
4930452B06Rik	-0.247551734908128	0.594540787754209	0.665508827318118	-1.25602121075093	0.00137695108344807	0.00491679165986092
4930453N24Rik	-0.0804261255873282	0.40584889443539	0.486734741837581	0.105370883537732	0.279056869831078	0.384356865036604
4930458D05Rik	2.89706294048838	2.35965624973883e-09	6.6075075503145e-08	2.20998446541107	1.1284662268339e-08	4.25277473206547e-07
4930459C07Rik	0.283545147531451	0.457429833939973	0.53658357173791	0.692216562110064	0.0672778623388618	0.12274171458759
4930466K18Rik	-0.0650933801831249	0.771545777201418	0.819217387273989	0.111107318712425	0.629871547798849	0.717861549165592
4930480G23Rik	0.0110731164137066	0.98181501794057	0.986940339473011	-0.231616441627741	0.588037201024284	0.681903888368121
4930480K23Rik	-0.0918972647197535	0.618091044666907	0.685451272600518	-0.0396605259915146	0.825884802790956	0.875195075222953
4930481A15Rik	-2.71473500762194	4.49449417440591e-10	1.87142502708623e-08	-1.78984687332997	3.77346459826781e-07	6.47662904247261e-06
4930503L19Rik	0.241654872220583	0.221562312735874	0.293129546365005	0.0771254859266255	0.67831935851954	0.758017627121987
4930509E16Rik	0.972322894199238	0.0204080698375428	0.0378864550589461	-0.393557114536426	0.370943038790299	0.48127393919874
4930513O06Rik	1.14920112137546	0.0162779659604555	0.0310895879763753	2.39930037330325	0.000637123869359469	0.00262717812601527
4930518I15Rik	-0.120412350313375	0.72347760349827	0.779194379867895	0.38171427189522	0.256527631092957	0.360781281668204
4930522L14Rik	-1.15461422065296	6.88531970072702e-05	0.000286436635197158	-0.977209212441765	0.000524448283435585	0.00223520802269194
4930523C07Rik	-0.249674608050015	0.235967116857364	0.309161129803707	-0.141486621879578	0.501564714861447	0.6078013100696
4930524O07Rik	-1.28620617756881	0.000276230026188796	0.000932956626173934	-0.772458415184322	0.0098147153738818	0.0253123566760214
4930539E08Rik	1.85405110356861	4.22610524565045e-05	0.00019069001873945	1.9940522409502	1.8202543517968e-06	2.29277019921215e-05
4930556M19Rik	-0.289513348754995	0.10136097658119	0.150124459783141	0.142813364656045	0.37937210136921	0.489700057754545
4930579G24Rik	0.731433710112844	0.0712478995906625	0.110801164348483	0.356156500143755	0.376898342644595	0.487402024154101
4930581F22Rik	-1.03246156075201	4.08341328935526e-06	2.72498575814098e-05	-0.526474578363277	0.00331119640967348	0.0101605518294652
4930594M22Rik	-0.38433464766449	0.252346708279634	0.327085078680204	-0.630414425258596	0.0592478255001347	0.1106478919962
4931406C07Rik	-0.562231411016607	9.62970887000396e-05	0.000381028255761734	-0.443610815922259	0.00111519333384265	0.00413294824514265
4931406P16Rik	0.147342228092667	0.337618561817972	0.418399376132878	-0.125677347469341	0.413220549806446	0.522971213525633
4931414P19Rik	-1.44047228585243	1.75308917630691e-07	2.06738041538139e-06	-0.821146016270354	0.000298377381849117	0.00141412368734087
4931428F04Rik	-0.053218480571405	0.847937823319066	0.881877921159819	0.145199496638648	0.585572540165786	0.680159065656735
4931440P22Rik	0.565298025620394	0.251249013221458	0.325932759215027	1.23297479187318	0.024546944853731	0.0539150630951402
4932422M17Rik	0.738456100909374	0.0317745872980524	0.0554782478758817	1.22728756020167	0.00161153644970058	0.00558514987017776
4932438A13Rik	-0.467752019641989	0.00269591499700755	0.00662989452640573	-0.0600083885955529	0.667015370417877	0.749678984725681
4933404O12Rik	-1.04258965005922	4.47678330313182e-05	0.000200670098508048	-0.128727603585082	0.490346356187313	0.597192750729948
4933407K13Rik	-0.271587709147274	0.358123883866925	0.439318215858048	-0.386437156505491	0.216098830683071	0.314918231693129
4933408B17Rik	2.23444949767267	1.00803592652399e-05	5.72259212836356e-05	1.40205637115781	0.00397862323092813	0.0118716847287533
4933411K16Rik	-0.582868880820041	0.0610638991947262	0.0970902874086943	-0.916753425582773	0.0117345682151925	0.0291978781374283
4933412E12Rik	-0.139284699148799	0.692084351253787	0.7512455386544	-1.28636475492857	0.000108850711940073	0.000615387602134335
4933421A08Rik	3.60740996330751	1.79917752944363e-11	1.60069864122716e-09	3.44990249669068	8.79321481195517e-09	3.56213892252605e-07
4933421O10Rik	-0.40030647376189	0.0186390398128332	0.0350279388568177	-0.532277015445383	0.00115544050570946	0.00426197078283863
4933431E20Rik	0.484372793263005	0.00839472184063177	0.0175184983541806	0.114333067312266	0.441101921535882	0.5510637851964
4933431K14Rik	-0.0645975788245712	0.769076866411337	0.817089676603746	-0.135591449313842	0.507438436145722	0.613491192646462
4933434E20Rik	0.40190291860049	4.45823842946539e-05	0.000199966361209301	0.463510123510964	6.68858887846683e-06	6.44424221141934e-05
4933439C10Rik	0.0761287841107858	0.670255628814925	0.732300899599829	-0.025924722704959	0.898114737970412	0.929455854498276
4933440N22Rik	1.05792079694025	0.000524022402559566	0.0016154320467904	1.27852579140721	2.92714862437814e-05	0.000212975818907264
5031425E22Rik	-0.460021890183793	0.00184811918878846	0.00477029222122647	-0.282362948929949	0.040864942580941	0.0821682874925314
5031434O11Rik	1.59346767414502	0.00251676125142826	0.00624503317057847	0.702506468777646	0.055041284452532	0.104400935845263
5031439G07Rik	0.299800388573301	0.0110286921693935	0.022175701019191	0.106507634544585	0.332395768434692	0.44070893831299
5033403H07Rik	-1.67523397385013	3.66749898044855e-10	1.63145674582802e-08	-0.984505410440001	1.89865886566153e-06	2.36399005089496e-05
5033406O09Rik	0.666832298217402	0.259965388940784	0.335520790231169	-0.629110902442895	0.135444630614719	0.215842327689729
5033421B08Rik	-2.80863834626576	5.91230665113127e-08	8.82264273831766e-07	-2.21312760808674	1.05510210243719e-06	1.49615007161031e-05
5330406M23Rik	0.384683530253753	0.239139236102982	0.312608330174846	-0.189053010655692	0.554332022068443	0.653109147113914
5330417C22Rik	2.43853981547583	5.11541372522487e-05	0.000223801340602197	1.80036217913329	0.00236010066933258	0.00766896327064448
5330438D12Rik	-0.637074324694787	0.0361066576408157	0.0618437049417506	0.168801766775805	0.56555679795075	0.6626614408805
5430402O13Rik	-2.19819844231711	3.24172195243477e-06	2.23486441811552e-05	-1.61494709245908	3.79748301642975e-05	0.000262186732622559
5430403G16Rik	-1.21320413239256	9.6303583282366e-07	8.15997269560107e-06	-1.04211061737334	6.14823360912361e-06	5.9893083744595e-05
5430405H02Rik	-0.0161862319159793	0.940847109382942	0.955308184957159	-0.152754158065478	0.499922812021604	0.606177431949252
5430416N02Rik	-0.435144021645131	0.00622819957872241	0.0135964135569706	-0.655374867802997	0.0005538048126858	0.00233778806364093
5430427O19Rik	-0.0198567689131787	0.941880627057185	0.955957832096956	-0.358268640357038	0.197180891382913	0.292473545443664
5530601H04Rik	-0.141241818166988	0.499951896820957	0.57737625810156	-0.296203321556921	0.167238720306664	0.256701757081325
5730409E04Rik	0.112049917518461	0.41721099297017	0.497939796924918	-0.0176308941073775	0.894193075539734	0.926833033245553
5730414N17Rik	-1.80966390262905	6.86532795381878e-09	1.52458001653761e-07	-1.36397441016602	1.79290711814331e-06	2.26588637345169e-05
5730455P16Rik	-0.532709880879384	1.32092720824261e-05	7.13243131716768e-05	-0.195010398495759	0.0475524914519716	0.0929903966523958
5730480H06Rik	-0.180985256345987	0.178564750170995	0.244367526322058	0.110113803407762	0.391441178784837	0.501813916503148
5830417I10Rik	-0.0800985907634519	0.670156914271025	0.732249960661313	-0.100894856751658	0.603191919257933	0.695119594114508
5830444B04Rik	-0.890570989785457	0.0564460860487807	0.0908163707894827	-0.564139031368675	0.209893191997337	0.307596809831794
5830448L01Rik	-0.519354090690153	0.0711718394926718	0.110744138559717	-0.279081517020376	0.316633074634235	0.424219512974975
5830473C10Rik	-0.645120606388723	2.03847216586687e-05	0.000102521657372417	0.52332375463739	0.000208732358519622	0.0010466442132158
5930420M18Rik	1.18268694748633	0.00293454475547031	0.00711344984094606	1.70764272427769	5.80063991204541e-05	0.000369626451693664
5930430L01Rik	0.803890529142127	1.84213750027106e-05	9.43348883107844e-05	0.989455130371358	1.01904487430285e-06	1.46319854934373e-05
6030407O03Rik	1.78987251647453	0.00415667383807188	0.00958031876402302	1.37705967599297	0.0435690362231982	0.0865286722505648
6030458C11Rik	0.312549569421861	0.00242672673806622	0.00605526122313931	0.239721587076287	0.017987607441489	0.0418559506381411
6230400D17Rik	-0.24257609108979	0.439741164648181	0.519579856388962	-0.157665931852536	0.600006043927552	0.69241318114191
6330403L08Rik	2.43951548254028	5.58026137546451e-09	1.30736223591508e-07	2.30617468385308	3.62129258286103e-09	1.81154839278567e-07
6330418K02Rik	0.267725916318835	0.234041892845968	0.307068031336175	0.0568586591568773	0.788498319827814	0.846294638605756
6330562C20Rik	0.752320323129235	0.0506263424957072	0.0828226205012073	0.22899830300962	0.504611963107315	0.610685012277114
6430548M08Rik	1.00039017469927	5.90606929259682e-06	3.69806752989013e-05	-0.0807146534452303	0.635284123885471	0.722390303305134
6430550D23Rik	-0.746436258881779	0.00294474746585024	0.00712957546115343	-0.399035889678273	0.0820052805757161	0.143895672082492
6430571L13Rik	0.36004322757782	0.165862348516849	0.229007664581215	0.314466700479883	0.203970858616765	0.300673066230691
6430590A07Rik	-0.283328689860306	0.360745434403336	0.441686139831696	-0.149699756468282	0.630934397153972	0.718518501856351
6530402F18Rik	0.512432066946541	0.0821962144003639	0.125318024493049	-1.07168610619428	0.000639777986923776	0.00263580280251686
6720427I07Rik	-0.391043474772043	0.0424132402951619	0.0710188110576642	-0.0893105711870903	0.65004802286035	0.735548986343713
6720464F23Rik	-0.231796749987252	0.530596350486763	0.605700251647916	-0.0765022323709849	0.840637386674688	0.886285137964906
8030462N17Rik	-0.122314009951246	0.295436617390944	0.374106164369381	0.0119425671560536	0.916807452883998	0.942900377903889
8430422M14Rik	-1.15620380647716	0.0001552763594073	0.000573645146961475	-0.987082813365228	0.000570213571920888	0.00239452623823569
8430429K09Rik	0.119575605706791	0.653914205719252	0.717570022622601	0.181683220933278	0.476698423133568	0.584419129076275
9030025P20Rik	-0.0751239432059904	0.780251200300343	0.826276263569528	-0.0426739302987458	0.865805658041162	0.905482325062867
9030407P20Rik	0.838324918950308	0.00618382646562629	0.0135133825416651	0.878447363112863	0.00163891586156019	0.00566467673123965
9030616G12Rik	-3.20207768539381	4.99665999672563e-09	1.19452465261857e-07	-2.60359616941471	5.52563993256029e-07	8.8065669537415e-06
9030619P08Rik	-0.306111976889171	0.666809954060914	0.728989541471012	-0.776699390561305	0.286657456273477	0.392207890095022
9030622O22Rik	-2.03409398232464	1.07661660711383e-09	3.58625584033153e-08	-1.30450300686634	4.15693581535251e-07	6.98971851153232e-06
9130002K18Rik	-0.0479242876421776	0.867681476359503	0.897894472407651	-0.2944248707257	0.306275619427662	0.41349561873748
9130019O22Rik	-0.533201670769369	0.054053502456346	0.087467489815685	-0.265589080893152	0.309588298260626	0.417087512220385
9130023H24Rik	-0.334843425391867	0.143354099192433	0.202098944172904	-0.202148576471898	0.370169458560261	0.480468336009381
9130221H12Rik	-0.260404662471798	0.182481066078592	0.248640003119089	-0.343634656609422	0.0998127226436663	0.168678461433279
9130230N09Rik	-0.32969731854538	0.135077380239603	0.192087277089337	0.299553521196942	0.202693161929195	0.299260348412844
9130401M01Rik	0.740107809207579	0.00023034382332735	0.00079996403700031	0.730783967772425	0.000204402465852888	0.00102874524256858
9130409I23Rik	-3.26264746222031	1.06116602851042e-10	6.18954807583856e-09	-2.95500530740087	5.92848677217647e-11	7.86195646759290e-09
9230112E08Rik	-2.19384327916897	1.07798651391284e-07	1.39020701156631e-06	-2.10010705824798	1.77091090772139e-07	3.4865118529187e-06
9230114K14Rik	-0.271254273372592	0.194187668829877	0.261891591743411	-0.255213281690812	0.235617528944261	0.337072624096222
9330020H09Rik	0.229892695046046	0.323100303181969	0.403896928575273	-0.0911961256425891	0.712713059702832	0.785842308871477
9330102E08Rik	0.109897279866039	0.782447663076812	0.828094721722488	0.49479626442703	0.120298620383596	0.196267143306896
9330104G04Rik	0.719269272728625	0.187142955444492	0.253974563109019	0.391663495471715	0.417240479329917	0.527062312899052
9330121J05Rik	-0.480346345249717	0.0353501971596798	0.0607404622263315	0.0314456341886897	0.902754715658984	0.932609909459715
9330151L19Rik	-0.881462680417558	0.000315052441895743	0.00104155507425411	-0.782455800211677	0.00152060761132936	0.00533979045527276
9330159M07Rik	0.540522040656882	0.0343109014039607	0.0592867511041801	-0.314654810788941	0.222746185717438	0.323031376522235
9330162012Rik	0.0602029496660048	0.622372209943479	0.689361449466195	0.13097964598378	0.286084790064744	0.391576815378783
9330175E14Rik	-0.612408334003953	0.121107130568951	0.174820592976766	-1.18193734926715	0.00239038343450622	0.00775123874022005
9430015G10Rik	-0.514860358312247	0.00275614186894248	0.00675345523074102	-0.242333611918996	0.124342631299104	0.201462006474356
9430034N14Rik	0.76442465785453	0.0576922702172223	0.0925037347374807	0.355991387411125	0.385393145626757	0.495923786898144
9430037G07Rik	1.03710075420026	0.02964277773778	0.0522690073582506	-0.506248772706218	0.285258803899439	0.390712560305409
9430038I01Rik	0.156548903957113	0.336015772464236	0.416780527091658	0.430520571168824	0.0239220215493786	0.0528729334779269
9430062P05Rik	0.471505386942796	0.25070803523077	0.32529101451347	0.997571597122535	0.0054638605923448	0.0155162602720386
9430064I24Rik	-1.37283731660806	0.00338962161241589	0.00804999341201727	-0.809190560926189	0.0571845767148782	0.107580780899497
9430081H08Rik	0.86350619667134	0.0491710128244349	0.0806907456541071	1.27605675646301	0.009413382336097	0.0244500952510191
9430085M18Rik	0.622791676347017	0.202574789387332	0.271798052556098	0.161178851583041	0.744544402867529	0.810066615410902
9530068E07Rik	-0.671513391550197	2.56778647081389e-08	4.45072434281515e-07	-0.689876790692796	1.60438977728296e-08	5.59625486334159e-07
9530082P21Rik	-0.115332207837918	0.563496301566243	0.637151505076953	-0.253233760809744	0.20840398539874	0.305924689092532
9630010A21Rik	0.36443072944699	0.351379053282954	0.432252943869267	-0.0492475392278549	0.901256008759106	0.931540861406379
9630013D21Rik	-1.25086392543073	5.32566186639714e-10	2.09699800716932e-08	-0.982896052894341	2.68430565624368e-08	8.3851743577372e-07
9630050E16Rik	0.107478473038901	0.774770436247383	0.821958341307884	0.476576457807259	0.241983015142221	0.344252124668981
9930014A18Rik	2.82450775781748	0.000104934372936754	0.000409512071174888	1.71615654044051	0.00106131820765445	0.00397207500953085
9930017N22Rik	0.234179848155597	0.430522803563147	0.51070540503689	0.715355775127855	0.0300417112883612	0.0638363715473427
9930021J03Rik	-0.319246738512113	0.0122889664030532	0.0243681761500521	-0.0955765782495188	0.419956105524637	0.529778603191225
9930104L06Rik	0.149239783562089	0.250050262173344	0.32473730001577	0.00976549701173779	0.938400243553578	0.958445994596574
9930111J21Rik2	-0.485739031856407	0.0123608272142043	0.024483041869814	-0.604506292853064	0.0033471648598149	0.0102463189099342
A130010J15Rik	-0.562837083041808	4.62227665567376e-05	0.000206009330845929	-0.691512238134981	3.50669126236528e-06	3.82713967974136e-05
A130014A01Rik	-0.945719872055094	0.00015058966498371	0.000558385365517279	-0.649602258501945	0.00341310387875527	0.0104051184609982
A130071D04Rik	0.969712302320347	0.0207362190907445	0.0384144744015018	-0.113341752745473	0.771549249698565	0.831531687726192
A1bg	-3.34484967817997	0.464791619819824	0.543608470936575	-1.49848065088567	0.548021194131314	0.648227358288781
A1cf	-1.03965865442587	0.000111659119850555	0.000431562344717969	-1.01939763841449	0.000155026393594681	0.000816182028000164
A230050P20Rik	0.609528507894345	0.00652514497052135	0.0141505650803176	0.645661518965547	0.00434025554804315	0.0127905602177867
A230056P14Rik	-2.41913422111078	3.94580743865211e-05	0.000180319295075204	-2.67929537881197	1.63524383825993e-06	2.10307617881243e-05
A230072C01Rik	-1.83089086748505	1.45335450795333e-06	1.1391536266004e-05	-1.68161021762525	1.66285247290792e-06	2.13272967259732e-05
A2ml1	0.376434905901313	0.195760406596644	0.263799652832937	-0.190842310761696	0.491819286928213	0.59840222567078
A330023F24Rik	-0.814747291155051	0.00105224930557553	0.00294077818039155	-0.543401127053059	0.0135591732811692	0.0329190498814154
A330035P11Rik	-0.0860258982968313	0.639758536624357	0.70478728443014	0.166962472730598	0.366560946727124	0.477074157643843
A330040F15Rik	0.222811664608011	0.446826073002459	0.526314237321566	0.345013029131076	0.234713222293675	0.336121003034045
A330069E16Rik	0.512923311577102	0.0708244158452325	0.110299190051674	0.135792852607678	0.624581674788244	0.71368432795467
A430005L14Rik	0.0363385182768967	0.744831174248324	0.797174647206387	0.0837016921061862	0.469133725515753	0.576956498650476
A430018G15Rik	-1.45773256866384	4.82585692145525e-08	7.51711373431894e-07	-1.15828730068237	1.04920893215035e-06	1.49127704340116e-05
A430033K04Rik	-0.550012122115258	0.00111380207658399	0.00308445937559913	-0.262848202000031	0.0900731384521681	0.155345623361282
A430035B10Rik	-0.198214907068458	0.293047253723353	0.37148212152486	-0.0844878094647999	0.656123358775208	0.740991889957669
A430046D13Rik	-0.887743473743108	0.0017019294228057	0.0044443659476834	-0.569785851627066	0.0306263627220557	0.0649441515739835
A430103D13Rik	0.277229417017354	0.368343742554941	0.449033734203001	1.00281749517992	0.00400746905736584	0.0119450789947819
A430110L20Rik	-0.579866507741744	0.0950752356526879	0.142117459333245	-0.439718366668477	0.224388049184257	0.32467553344139
A530016L24Rik	-0.163378695609414	0.760092525412555	0.809504415148307	-1.10842348547499	0.339097255796614	0.447450495140619
A530017D24Rik	0.00677322247602286	0.956549048289218	0.967770978249715	0.0427163150271799	0.725799512927879	0.795087574285162
A530020G20Rik	0.751005773428801	0.0281345240931341	0.0499604604822115	0.339152386904783	0.328364867406184	0.436525907048301
A530041M06Rik	0.124998836773125	0.675557294300945	0.737062161284413	0.221560323986589	0.478680405934988	0.586514042896774
A530072M11Rik	-1.28646996359662	0.000160373073292652	0.000588453221423861	-0.711291395881925	0.0162098102410177	0.0383088941758551
A530084C06Rik	1.22026095554512	0.00807273964808454	0.0169557288302277	0.81076544758319	0.0949223997838312	0.162109606823146
A630001G21Rik	0.68589390975192	0.0390112157358068	0.0661177549551767	-0.00432854173192029	0.989438261644602	0.993537655828143
A630052C17Rik	-0.282287842230282	0.296660680907229	0.375520863711204	-0.0415857978467426	0.870022850682449	0.908444816680367
A630072M18Rik	-0.923655976061389	1.86736016232945e-05	9.53486443947153e-05	-0.830460213028337	8.07573805416046e-05	0.000480205794531868
A630089N07Rik	-0.670986953898937	0.00343572169340716	0.0081429674328485	-0.63250074313209	0.00526227340923911	0.0150410283273026
A730011C13Rik	0.178826286429462	0.596401121519066	0.667166207639146	-0.109997988667824	0.736531720487389	0.804274558757961
A730017L22Rik	-1.58805142553897	8.62153057340959e-09	1.83347738684446e-07	-1.15156880204597	5.14660535000239e-07	8.37336011631755e-06
A730063M14Rik	0.25457974242157	0.185264090904894	0.251789357618688	-0.0190408677753089	0.923670309516416	0.947463042970831
A930001A20Rik	4.72355823652694	5.30690004640216e-05	0.000230368250151222	2.83253924470157	0.0139417817093224	0.033661907503941
A930001C03Rik	0.202156831134613	0.41981727854551	0.500752777642277	0.0772508477221268	0.731196079685675	0.799566183752745
A930004D18Rik	-0.0045682016983114	0.983433423158878	0.987790184304705	0.00664566065026029	0.970597090207424	0.980220080253305
A930004J17Rik	0.619640947356373	0.0384922209142485	0.0653879334612195	0.321589246905467	0.277349087436852	0.382675316264215
A930005H10Rik	-0.0814383701184442	0.627342717234949	0.693937407630759	-0.0118905860670875	0.941170142198299	0.960089164650326
A930012O16Rik	1.00498022196243	0.00047095373155147	0.0014731189595948	1.24008425226086	3.15838215926235e-05	0.000225481858876338
A930015D03Rik	0.00207610109672252	0.997942408786468	0.998510672667904	-0.156133408289523	0.802494150596296	0.857584025766469
A930017M01Rik	1.20737327846935	0.142534438218786	0.201084564235395	3.37204005972857	7.85498568724116e-05	0.000469462303595021
A930024E05Rik	0.407684760351462	0.323160611309013	0.403936396333878	0.0831256028217896	0.816304931038576	0.867790850458237
A930033H14Rik	1.71228112839676	0.0011952253732415	0.00327842476216817	1.09940783460929	0.0736653695983948	0.131720810014527
A930036K24Rik	-1.99039573675268	1.48442270540637e-05	7.85637423565411e-05	-1.65902113173763	0.00132153959019029	0.00476086161437849
A930037H05Rik	-1.13015268138704	0.00120743075391522	0.00330854855902266	-0.777253119163913	0.0131571873656757	0.0321039025862357
A930038B10Rik	-1.1486037671301	3.87098083913536e-05	0.000177245529823211	-0.218371323704568	0.290762254969932	0.396704359711961
AA474408	-3.00089827841473	1.16998656702759e-08	2.35961279378865e-07	-1.68550839832707	2.96298523091409e-05	0.000215137827432641
AA986860	3.33781582464769	2.20712987354845e-09	6.23004510692181e-08	1.97179889118876	3.6007420570731e-05	0.000251944405655931
Aaas	0.772693617338933	7.99109209461071e-05	0.000324937175510392	0.234617891608485	0.144995906876122	0.228714305162519
Aacs	-1.63996860020168	7.98826805776046e-06	4.75004585820384e-05	-0.680810123178575	0.0236904971021525	0.0524519322357785
Aadac	-2.12395969176022	6.48982176775327e-16	1.52045707648846e-12	-1.75710164546781	3.21720860608769e-14	3.91313471185194e-11
Aadat	-1.79194931132457	2.76873070207738e-08	4.74056607540825e-07	-1.29560885559303	3.96126316986211e-06	4.22484646272774e-05
Aagab	-0.710046219933176	2.58550250782054e-08	4.47591240793514e-07	-0.42673011193117	4.58989987603442e-05	0.000305638193071605
Aak1	0.559956534335107	4.01501828772704e-05	0.000183124958048602	0.222656347245501	0.0488088130162361	0.0949758422714882
Aamdc	-1.0235807454379	4.0276884816062e-09	1.01462851861984e-07	-0.64170756480005	6.26161106194438e-06	6.08289334469607e-05
Aamp	0.103723865658462	0.221304458419209	0.29287109508556	0.229084876984197	0.0107341240091193	0.0272363864975073
Aar2	-0.0444831479328833	0.668736909211678	0.730868817663548	0.089041992823077	0.391718561099395	0.501949663935661
Aard	-0.421438090763565	0.0821049726745292	0.125219659421271	-0.642829417494384	0.0146331712753568	0.0350841699842555
Aars	0.140601198602916	0.330204304089697	0.41113214371912	0.060069026135146	0.673432214495084	0.754364458627551
Aars2	-0.0762284967898275	0.475226443015695	0.553597257766771	0.0902779524425261	0.398224019056	0.508339541942444
Aarsd1	0.398891330587193	0.0459606875880475	0.0761611154665322	-0.00720643487595712	0.969867696090244	0.979835432222263
Aasdh	-0.932868579111298	3.89599380548094e-07	3.95994106461645e-06	-0.540491568403632	0.000367404740402138	0.00167263424500033
Aasdhppt	-0.233968668876172	0.0183089396918098	0.0345229732056029	0.0206544055431177	0.82341773181809	0.872909732742602
Aass	-1.68148682417611	1.64830181760056e-08	3.12687970985304e-07	-1.57383468587769	4.95851148462306e-08	1.38023358295735e-06
Aatf	0.420409994456818	0.000711047633837612	0.00209884039130163	0.518948275296784	6.53667931822114e-05	0.000407116088507907
Aatk	-0.688890693585418	0.00638562208779412	0.0138844067576368	-0.560434497596533	0.0273549461230485	0.058990084840381
AB124611	0.611373428506591	0.00485186356413462	0.0109844815785216	0.186380019587941	0.36991934417898	0.480232380968223
Abat	-1.25826394509789	6.10813059527299e-06	3.80425306946178e-05	-1.27434399090684	5.03594081443005e-06	5.10015994441234e-05
Abca1	-0.368905117670081	0.00750082103609621	0.0159273476290641	-0.272501688729929	0.0412684269947154	0.0827664828455864
Abca2	-1.81214471670354	1.22093288455117e-13	3.81392301291907e-11	-1.86337425804284	6.4368957275011e-14	5.47296745574394e-11
Abca3	-1.09321948633034	0.000670278845642628	0.00199325359280694	-1.10082979934805	0.000672310312845309	0.00274250321174304
Abca5	2.02265037036706	5.80078250666495e-10	2.24811180835715e-08	1.47984345347847	6.06506155039833e-08	1.59956041677203e-06
Abca6	-1.46755128043023	1.0615881937599e-06	8.86148767202069e-06	-1.3544796463825	3.4026701087634e-06	3.74853712530464e-05
Abca7	0.550243830144997	0.000174655534294118	0.000628876241181461	0.371576059602046	0.00492273489800156	0.0142150543264601
Abca8a	-1.18213751513188	7.06516622634458e-06	4.31233377457284e-05	-0.283006047667145	0.173065116526844	0.263430031729057
Abca8b	-0.639413774975943	8.51969763725869e-05	0.000342959306090909	0.481877065223394	0.00159568149047905	0.00554661095738476
Abca9	0.50970693869672	0.0165781873431524	0.031585738612455	-0.339750223911093	0.136292650180642	0.217046084013741
Abcb10	-1.73662169909038	3.4930751512054e-09	9.05943863477756e-08	-1.17403555522889	1.41160944950098e-06	1.87729366429851e-05
Abcb11	-1.33807805679617	4.68882330587738e-09	1.13639291742618e-07	-1.06352985840189	2.38605791303418e-07	4.49391479774954e-06
Abcb1a	2.72929177272836	1.38207797358286e-05	7.40956143198105e-05	2.25305022413086	4.38310276959877e-05	0.000294800361876794
Abcb1b	0.945896110275817	0.0894236077924143	0.13467191501371	-1.7665512555711	0.000555122835187983	0.00234205797748949
Abcb4	0.487115919032348	5.03305305203472e-05	0.000220885503441936	0.133615382849598	0.179351828201117	0.271314152443033
Abcb6	-0.495075990835169	0.000484986816165682	0.00151129675788982	-0.347422235463325	0.00984040656949167	0.0253577626301273
Abcb7	-0.0367395888398816	0.737410608609306	0.791160198841476	0.0832848245697564	0.447830702503631	0.557019518136261
Abcb8	0.520187257631275	0.0002010227733745	0.000711057141467045	0.561029063256133	8.53983283840876e-05	0.000502698618967805
Abcb9	0.741789185297888	7.03638110946435e-05	0.000291315219840967	0.633725966234151	0.000296486168641854	0.00140658321721179
Abcc1	1.17248603746083	2.45891569502403e-05	0.00011997562625808	0.199847707285933	0.40242111407568	0.512487189759181
Abcc10	-0.486459081847481	0.00203586953437601	0.00519858638414598	-0.444013200165962	0.00383389101197464	0.0114959483693105
Abcc12	2.36359938739798	6.32697814522417e-05	0.000267322908889138	-0.594445604176563	0.0145659863676919	0.034976780042816
Abcc2	0.190805476968741	0.136965749672952	0.19430089243644	0.0103041762966658	0.933418077318021	0.954579854090322
Abcc3	-0.511566771062584	0.0151733155641849	0.02926207941909	-0.0946702857398902	0.633038114840552	0.720419104623837
Abcc4	3.44576627540794	1.34188404638741e-06	1.06630096325991e-05	1.79644053957703	0.000380870479921338	0.00172317230004965
Abcc5	1.56895842638611	1.49553617294762e-06	1.16793066572915e-05	1.417299126759	9.12678163018451e-07	1.33224474948602e-05
Abcc6	-2.01667793105116	8.86458312680066e-12	9.36913120401781e-10	-1.15428073055203	1.86088390480992e-07	3.64323747213274e-06
Abcc9	0.636300419050773	0.00224363473206324	0.00564901181188132	0.13828971108727	0.444277568446516	0.553849749880514
Abcd1	-0.11884204255531	0.445165328560166	0.524885843278833	-0.508198320808651	0.00319400233928975	0.00986121038510783
Abcd2	0.829688321529924	0.205658865312924	0.275195144712078	0.708083277011486	0.267177246573487	0.372032011437313
Abcd3	-1.04135069998671	4.06144015945739e-08	6.53970954427176e-07	-0.900299789378181	3.70632270105257e-07	6.3769618370497e-06
Abcd4	-0.0891844159914621	0.42901966635214	0.509524286068945	-0.322332981302712	0.0101069728618366	0.0259046339520423
Abce1	0.190690768434568	0.135576454252106	0.192621610816844	0.113742287722067	0.364662086329167	0.474986559259553
Abcf1	0.420072624124549	0.00180577844680496	0.00467129695008047	0.416050496083201	0.00192187238699927	0.00646226078547015
Abcf2	0.322061650763274	0.0131623895401731	0.0258124595097953	0.263896188879837	0.0373804016215102	0.0763411747193911
Abcf3	0.120216171017478	0.256824005274476	0.332183938364308	0.1192399726633	0.261431942547227	0.366176645714067
Abcg1	0.96669576004624	3.17509894646767e-06	2.19539428876026e-05	0.382673380018159	0.0147621169921496	0.0353691969590331
Abcg2	0.705311106503884	0.0609633441944859	0.0969633094978376	0.754254950314631	0.0468562582810972	0.0918759133292485
Abcg3	0.0162424417862708	0.934965612871548	0.951068211891986	-0.688316234621542	0.00155911013745759	0.00544507110614693
Abcg5	0.0788223493564733	0.77254218708827	0.819965724130972	0.400714855269207	0.152520248984098	0.238617377848578
Abcg8	-0.272170459670669	0.28391572718601	0.361634956239013	0.170289573835989	0.498771549235112	0.60514687274279
Abhd1	-0.309959048718142	0.150095833430703	0.210211928916548	0.0528595310192969	0.819648478934557	0.869897974207857
Abhd10	0.691094330772557	3.92856319216485e-06	2.64102404554095e-05	0.735017044459763	8.85183218152338e-07	1.30293408351491e-05
Abhd11	0.340656439728397	0.00173955371112712	0.00452842080446576	0.500875642505275	3.23935322040903e-05	0.000230443260219078
Abhd12	0.669065777773046	1.06179597118912e-07	1.37310634471071e-06	0.218853537210887	0.0188180429238724	0.0434647027897984
Abhd13	-0.13744838677635	0.334132753687561	0.414994179058672	-0.127358738136437	0.369906844086129	0.480232380968223
Abhd14a	-0.616308451355102	0.000784580968743817	0.00228387961847833	-0.190266193768951	0.233590479979799	0.335025137952865
Abhd14b	-1.19018302798149	4.96204701419058e-10	1.98722207630989e-08	-0.477679445284378	0.000415790765740321	0.00184961101076319
Abhd15	-0.352891870691219	0.137104781457749	0.194461444101622	0.0765912316509656	0.739197878212604	0.806246475328567
Abhd16a	-0.0336991181995305	0.631368632547846	0.697293279990971	0.043760002285369	0.532145986091846	0.63455686802766
Abhd17a	0.251850341873729	0.0161624661688388	0.0308899778294177	0.254684318026822	0.0150837871876684	0.0359926661852071
Abhd17b	0.74160687317467	0.00680846053218166	0.0146699156500425	0.641531363564201	0.0173271715314228	0.0405473697714683
Abhd17c	-0.370138709724706	0.00015606909029521	0.000576119538413803	-0.198384703867093	0.023625460609716	0.0523326662134853
Abhd18	-1.07228012481372	1.96296395909659e-10	1.00339579538257e-08	-0.82869465403092	1.45750466377769e-08	5.19208875646736e-07
Abhd2	1.41607859100502	0.000116935944068002	0.000449854560964395	0.53921201737057	0.086832015465629	0.150877335154555
Abhd3	-1.34203956054283	1.17383620941345e-10	6.6534740305342e-09	-1.43783459528072	2.62709802532421e-11	4.3446019931744e-09
Abhd4	0.216464463299434	0.0312942411872762	0.0547483694299368	0.0316009014687468	0.737089120490481	0.804721075447789
Abhd5	0.0812310451715739	0.605946471090524	0.675532519955548	0.159024312497445	0.317154820187732	0.424797075500614
Abhd6	0.508608121950588	0.000279466847207777	0.000941852186813649	0.16472432359004	0.173320898168039	0.263754766315899
Abhd8	-0.178058390515345	0.343650958862002	0.4246397265052	-0.269181139058842	0.090836581732757	0.156251814661939
Abi1	-0.0202298107911005	0.85559472513012	0.887477497871465	-0.00184670381584073	0.986766231387212	0.991421121764709
Abi2	1.27187043956783	0.00029112179815069	0.000975518263791239	0.359852671480831	0.130063274513765	0.2087576444211
Abi3	0.209182059189017	0.197280312043537	0.265603806761422	-0.494420894840703	0.00459211731108269	0.0134118830338436
Abi3bp	0.223433131143745	0.404137857900858	0.485013734185295	-0.560178247699231	0.0389206498107793	0.0789704928392213
Abitram	0.610950736404771	0.00157274840384093	0.00415098090739615	0.359105550684648	0.0410185626451149	0.0823946749217462
Abl1	-0.0192123090820919	0.829759294795891	0.866755324882652	-0.160709638913604	0.0866062648654618	0.150559518329681
Abl2	0.222916680767964	0.162989876168326	0.225684465060891	0.291027747354371	0.0691549145085003	0.125271988820359
Ablim1	-0.214039640442071	0.122454811592794	0.176494133759859	-0.0940765489278919	0.483580994211648	0.591515666170652
Ablim2	0.159278485823014	0.428829858345944	0.509384934829215	-0.154495627633205	0.445991815811205	0.55564184657078
Ablim3	-0.752478241138296	2.40021175949587e-05	0.000117683211382049	-0.570086655380829	0.000228447224651186	0.00112795315662863
Abr	2.5790370364447	5.90061625515655e-14	2.1267939153522e-11	1.8200278268186	4.66634881042244e-12	1.15078710926506e-09
Abracl	0.435473143361923	0.000595631425698532	0.00179712190406616	0.583741139862617	1.40195695271754e-05	0.000116611295173672
Abraxas1	0.22851419358119	0.0897939088394136	0.135144012820009	0.493614279289671	0.00136622965170124	0.00489052462795118
Abraxas2	-0.485577502275977	5.05575147143563e-06	3.24366492167826e-05	-0.34306748389106	0.000364280244128913	0.00166040447202339
Abt1	-0.0549782605907931	0.664224003464226	0.726699764179621	0.0625390094740799	0.62931436220124	0.717633811102688
Abtb1	-0.385724266735098	0.00244604266690404	0.00609429666229531	-0.253353159528569	0.03660594972	0.0749992472254831
Abtb2	-1.46493608560605	0.000418753456427342	0.00133297494044365	-1.13800177535482	0.002364299700777	0.00768083219177775
AC102159.1	-1.67218465317712	7.26141559164327e-05	0.000299512086184652	-1.73790614797113	0.000483194571727911	0.00209443912882493
AC113540.1	0.183834595819662	0.53625204542068	0.611064769980423	0.252507082111582	0.439468542919917	0.549413848081223
AC115631.1	0.311869800976249	0.095502318305772	0.142573926128317	0.345716949971431	0.0631929857106664	0.116689232647964
AC115752.1	2.42118790106484	1.13169507087233e-06	9.33582019439694e-06	1.99478547223101	5.16254631040078e-06	5.20214433586407e-05
AC117816.1	-1.11853512048304	1.81862618894373e-08	3.3815381399447e-07	-0.684126549312475	2.77858264814356e-05	0.000204219064593306
AC121973.1	-3.11467992988761	0.0663199375235248	0.10419798387931	-2.61002645364853	0.107652614519078	0.179394845107394
AC122119.2	0.0285681194926017	0.902777134342376	0.925761466111087	0.22022697341347	0.337907899751141	0.446258112251201
AC122442.1	0.420613568142672	0.0981286026167347	0.145983042330769	0.613944194092195	0.011554478123148	0.0288390090513301
AC122861.4	-0.227667262724904	0.326484176709488	0.40714940312325	-0.202892968464718	0.393640225745943	0.503723318462515
AC127331.2	0.684968492778919	0.21936573261402	0.29074336256414	0.296037403558508	0.208500665438552	0.3060026993182
AC127342.1	-4.91285074021442	3.43180419435999e-07	3.56547461641673e-06	-4.24823735895397	1.46562109389766e-06	1.93266751565848e-05
AC132253.4	0.271777974073353	0.429918313187403	0.510217550012853	-0.276902116987841	0.405859299372316	0.515790992792391
AC132351.1	-0.401941776496887	0.0832839447081077	0.126701559606263	0.0572954136755581	0.802436932528861	0.857584025766469
AC133509.1	-0.168019065771519	0.631326131665844	0.697293279990971	0.323834838261798	0.360159775911308	0.470211383856716
AC133523.2	0.260871220407018	0.693614577278676	0.752732194302969	0.779556882790915	0.215235580940614	0.313985736953321
AC138228.1	-0.204170616112851	0.629440666295271	0.695612677793738	-0.399302100428749	0.250645038982033	0.354351535046811
AC149090.1	-0.748744180824209	0.000530063986738992	0.00163043970713129	-0.598511791697616	0.00393353361547721	0.0117546092756724
AC154542.1	0.0600318369386575	0.891895904097646	0.917011463129067	-0.695375555182708	0.127964893510789	0.205977614574734
AC157910.3	-0.943608669113134	0.0237320042460154	0.0431566343707941	-0.262146251887128	0.508223976180242	0.614131859987485
AC160336.1	2.17410703485643	9.68366229442222e-07	8.19032736899477e-06	1.74218249012359	3.68918408233216e-05	0.000256933130164131
AC165962.1	-0.301767501362123	0.110853314486691	0.162285465709167	-0.0374683007291028	0.835521866178965	0.882878363743344
AC166172.4	0.256227495485095	0.480654767155786	0.558901816685324	-0.0348509904731405	0.916552137378996	0.942775749680707
AC166575.1	-1.05141053571509	0.00220721428140145	0.00557334491712954	-0.78797179458203	0.0169436097000604	0.039788894345765
AC169509.1	-0.0503945196667883	0.819365903379079	0.858258308777922	-0.271840740185916	0.161888712722306	0.24996371207573
AC241534.1	-0.352376766341104	0.225107351051843	0.297148467812542	0.0917106623253817	0.707731787326421	0.781938263327018
Acaa1a	0.263159674007032	0.0960185360721095	0.143222894902976	0.132373182926508	0.388808713645789	0.498903157254117
Acaa1b	-0.308221216615239	0.107052377806205	0.157277934241412	0.203622324160696	0.275748538183034	0.38087803822132
Acaa2	-0.65817306786278	8.46314418953966e-08	1.16483909878114e-06	-0.462057853030723	1.36823598890264e-05	0.000114483888666693
Acaca	-0.320389736384708	0.113607824656468	0.165755352298658	-0.140199397251571	0.478463114973634	0.586378030268907
Acacb	-2.47755223770266	5.22664339926909e-10	2.06960355671903e-08	-0.868817245586284	0.00138976229825788	0.00495080806553752
Acad10	-0.469210067020152	0.000705864903116039	0.00208588588120132	0.117513140247957	0.323741832425377	0.431850345265091
Acad11	-1.1987602291473	1.46149419763021e-07	1.76061953841356e-06	-0.847480937438795	2.14165348224966e-05	0.000165504249587594
Acad12	0.457910884855369	0.00100951602922972	0.00283872110879818	0.60648789107033	2.29641900149885e-05	0.000175343627941713
Acad8	-1.29771362764556	9.29150875676057e-14	2.96842587713144e-11	-0.718332588072243	5.96972541928873e-09	2.5741236263479e-07
Acad9	-0.493154472284503	0.00254628548218162	0.00630604915839095	-0.30765697637103	0.0454301301999295	0.0895919388636937
Acadl	0.303377660105379	0.00270905451420408	0.00665754882974942	0.936320894928169	6.98639386058757e-10	5.27998594076771e-08
Acadm	0.119029973197739	0.259279331869714	0.334852298021298	0.668302525956989	1.55262954583089e-06	2.01340530680303e-05
Acads	0.326669452729914	0.0111204193467987	0.0223377729005357	0.638472488684047	2.09417342010819e-05	0.000162370633019641
Acadsb	-1.63972440449382	2.30819131083937e-11	1.91198531060472e-09	-1.42036070105188	3.5146522153913e-10	3.1468449803666e-08
Acadvl	0.0275313098483139	0.778299570772358	0.82470231440017	0.428511464614404	0.000221415000321487	0.00109902212553642
Acap1	0.456935055995711	0.0378789252648178	0.064470765522163	-0.122213037788402	0.564056798734191	0.661462118946069
Acap2	0.126305509806642	0.399538460757383	0.480190846688315	0.0095108185188657	0.948335692799565	0.964956282128408
Acap3	0.178150793785633	0.342177759919455	0.423079670260162	-0.294095828839611	0.116164050493392	0.190957884410544
Acat1	-0.634995948494792	3.44613468161249e-05	0.000160298859098037	0.251813345721343	0.0517041238409552	0.0993717348690603
Acat2	-1.55148142307329	2.95176720868759e-08	5.01729040538348e-07	-1.41366101041246	1.46280293992953e-07	3.00623112961833e-06
Acat3	-0.950952431302245	6.57423186216666e-06	4.04969225619968e-05	-0.865099045544754	2.19663200827218e-05	0.000169194828165929
Acbd3	0.858174611646574	2.28727669635441e-10	1.1361218558535e-08	0.833432537616936	4.56029427798721e-10	3.74877524360621e-08
Acbd4	-0.846199670503452	4.1564697565347e-07	4.15962892706854e-06	-0.789290805575417	1.06750459958309e-06	1.508131875009e-05
Acbd5	-0.857875436440304	7.04149753059125e-05	0.000291381603731296	-0.649041215991348	0.00129932630798282	0.00469337110640302
Acbd6	-0.322299517974611	0.00615668088430899	0.0134594810561013	0.00747152977871046	0.944814858983685	0.962671887172097
Accs	0.662739972930828	0.000601562730185451	0.0018130718906983	0.672328136030575	0.000440057402435312	0.0019404555773543
Acd	0.392163400637712	0.000502421562503234	0.00155768414294397	0.561738893586696	6.36386096354907e-06	6.16939657048896e-05
Ace	1.46317366003753	0.000323747012405745	0.00106603695324141	-0.553706770372625	0.0920721143106676	0.157894072327078
Acer2	1.09806637265021	1.13539271395007e-06	9.35534313012672e-06	0.724449414936472	0.000234503341606727	0.0011525921234146
Acer3	0.216181835981862	0.0675823019972329	0.105979966440775	0.699458618244634	3.48247529973718e-06	3.81836766406979e-05
Acin1	-0.103921113191574	0.273808224872831	0.350826927083893	-0.0178669758600041	0.848692566133165	0.892408890698916
Ackr1	0.038023038416145	0.911572021927351	0.93267107593222	-0.547611248500746	0.113953434469192	0.188009792057914
Ackr2	-0.441555324848974	0.11877148508236	0.17192573018255	-0.490590035109851	0.102255012466304	0.172081732340336
Ackr3	1.43111236976313	0.0311052168552857	0.0544786983970535	-0.229079858724094	0.718555079806083	0.790045268426602
Ackr4	-1.287232005405	0.00459034100752886	0.0104597866012049	-1.83847291706796	0.00023680017277181	0.00116245553044051
Acly	-2.30251667781298	2.13562373838032e-07	2.43080671177426e-06	-2.26573300785807	2.44965735902844e-07	4.57910019891793e-06
Acmsd	-0.990917393702028	6.55385851739178e-05	0.000275336488879188	-2.34909650080126	2.32579542809646e-10	2.23929495429808e-08
Acnat1	-1.39190260600754	1.37693238114664e-06	1.08983887847851e-05	-0.577710751306458	0.0117448482278006	0.0292104266698854
Acnat2	-0.230945260708206	0.631644787317096	0.697529137004246	0.997103905978716	0.0700280475625902	0.126489755065506
Aco1	-0.708777202276325	9.16914152508207e-08	1.22752973731503e-06	-0.666422397373001	2.24859947950274e-07	4.26566300720244e-06
Aco2	0.727842030716018	4.95399328144003e-07	4.76322048954874e-06	1.06063117772341	9.34400390927264e-10	6.66744481993125e-08
Acod1	4.38895425394826	1.42753296893345e-05	7.61149946629461e-05	0.670185447337442	0.293303636230529	0.399485599217011
Acot1	-1.06499327048177	0.0609877577321449	0.0969911653400567	-0.0170508132273115	0.973124891842473	0.981855914773876
Acot11	-0.157580385335881	0.578937042518318	0.651153625114418	-0.447135830084678	0.0999114051836627	0.168723525068086
Acot12	-0.327262904368887	0.0151974029287963	0.0293004927952392	0.154436009959184	0.226593001131863	0.327091581116308
Acot13	-0.621322188940288	8.62127388665185e-06	5.04115004262334e-05	0.340504225579211	0.00445070700368032	0.0130585657171226
Acot2	3.49312981890711	2.3051267060741e-08	4.11730191960402e-07	2.78055858981095	1.47517776784006e-07	3.02723706314273e-06
Acot3	1.49048161374141	0.165320937770385	0.22846209420353	1.24427384951078	0.313915591883929	0.42170407827909
Acot4	0.393458344185404	0.35037531957293	0.431394049858691	0.298384118958797	0.477355501122501	0.585122626375915
Acot6	1.24772406683511	0.00541787461502336	0.0120849037549006	1.0748296788873	0.00468175244688329	0.0136255474422026
Acot7	-1.68009871398796	1.00147131797486e-11	1.02431376380685e-09	-1.35587636287389	6.14177560914432e-10	4.85027751335628e-08
Acot8	0.0934290255676977	0.532681127114874	0.607537412077386	0.2403200421052	0.124044550588954	0.201002218746851
Acot9	1.69260968390491	1.3732955660409e-09	4.35765593043722e-08	1.1667772517334	4.39580653598359e-07	7.32999436255294e-06
Acox1	-0.798043395541761	8.08306219176114e-08	1.12945929651676e-06	-0.71763007400733	4.1334939102579e-07	6.95862561634674e-06
Acox2	0.24910235592009	0.0645942816814269	0.101805338894026	0.251365664821086	0.0587305094415503	0.109930062745655
Acox3	-0.423123598414141	0.013126029330133	0.0257555268416638	-0.427234573531779	0.00986285868616829	0.025396996620529
Acp1	-0.12183804645735	0.101969280550249	0.150866453709594	0.0848919584881669	0.250159153447862	0.353913770130495
Acp2	-0.02570298049159	0.771716207915878	0.819336460322772	-0.180260022438373	0.0512482628365242	0.098616951498018
Acp5	-0.181241926768757	0.194738501825688	0.262558902758843	-0.0966183711676418	0.490470813214912	0.597292577437583
Acp6	-0.396444816039074	0.000722055858521489	0.00212460651364509	-0.0949141798287041	0.360281717122202	0.470283229416547
Acpp	-2.54883067272309	7.71123486355741e-05	0.000315198687051546	-1.83715455307609	0.000959205343017253	0.00365506899072744
Acrbp	-0.844277553028873	0.0108044826606073	0.0217872059618645	-0.979151322933542	0.00536201376250914	0.0152888088153328
Acsf2	-0.530167334752627	0.00158941935769139	0.00418760221425916	-0.556436597327714	0.00103589027357378	0.00389241100658289
Acsf3	0.0165704764212151	0.899050946213889	0.922748185669439	0.237006082973774	0.0777910241141431	0.13766944806402
Acsl1	-1.66919843833827	1.06877047406362e-09	3.57707298902673e-08	-0.644375902732564	0.000805407264204057	0.00316334448530775
Acsl3	-0.934133112624207	0.000830421839999269	0.00239401964825056	-0.8962829277861	0.0013651052373911	0.00488774435099508
Acsl4	1.20689468050644	1.75302290473731e-08	3.28563239625232e-07	1.02072308998267	2.55569033831744e-07	4.73949064455517e-06
Acsl5	-1.37807359304325	1.67041195710196e-08	3.16455267937766e-07	-1.34346578049094	2.53542540117834e-08	8.00909547513795e-07
Acsm1	-1.58454541094063	5.90145848148561e-16	1.52045707648846e-12	-1.34407895673109	1.66853376406315e-14	3.35065416020509e-11
Acsm2	-1.03161398347871	0.0619801865082909	0.0982360448468874	-1.14540008202516	0.0261499315432549	0.0567705926955265
Acsm3	-1.01125981697742	3.649021764257e-06	2.48155222847455e-05	0.0781432815663567	0.643049832825785	0.729450572952878
Acsm5	-2.24166323956706	9.0801231806495e-12	9.45476233706593e-10	-1.75217495680455	7.78172872205744e-10	5.78771220349002e-08
Acss1	1.46772888117291	0.0313839782748134	0.0548780423695798	-0.567199829871153	0.372493464041703	0.482638088674921
Acss2	-3.74078116921588	1.31807196135679e-13	3.91884934484522e-11	-3.3623948381373	1.08495853143998e-12	3.91058001960303e-10
Acss3	-1.6170478305125	0.00211657551816725	0.00536568116481102	-1.3606300097167	0.00612155206748184	0.017063386359824
Acta1	4.61187076804863	0.221018197675554	0.292574894502803	1.14078613203839	0.809357345749237	0.862797533617658
Acta2	2.11129399888107	0.000446900908697011	0.00140822373314367	0.616468175647553	0.363636105947052	0.47382580101017
Actb	0.564653886233559	2.43366598696697e-05	0.000118991453143634	0.209607208354683	0.0592263760602807	0.110622530996461
Actc1	4.18695684996623	1.11027999722782e-06	9.19693925812104e-06	3.32256079044493	8.11001222218055e-06	7.5548337844395e-05
Actg1	0.711381890035212	0.000958331042376367	0.00271543694503122	0.614512644756958	0.00335147346135939	0.0102550418907986
Actl6a	-0.127868675309366	0.140170623223049	0.198107626246371	0.0390079170441151	0.645629241943056	0.731727022010283
Actn1	0.138978821453227	0.27157425575457	0.348500016797892	-0.179607930985719	0.15542337985044	0.242156938321009
Actn2	3.18399805293625	0.137783141531299	0.195283083333884	0.0802431103759274	0.974420840972727	0.98288129747084
Actn3	3.85802163240257	0.0580473625093723	0.0929564564586747	0.0697184410823128	0.977451020932999	0.985160177906013
Actn4	0.185427824918009	0.0348807819712079	0.0600881313932927	0.235097067884008	0.0095295329945433	0.0247015757522211
Actr10	-0.173660090987784	0.0136876551219266	0.0267047006313563	-0.0299702231076093	0.64803656558747	0.733745469388889
Actr1a	0.480549061257686	4.80764750020207e-06	3.11577228724484e-05	0.434239616081125	1.82676206556568e-05	0.000146068227279049
Actr1b	0.0707911792102225	0.217619150503057	0.288891528814946	0.0652845944553233	0.253798651309666	0.357694770549426
Actr2	-0.0472571435999436	0.680745127420942	0.74139879570436	-0.0721927513962575	0.530870392753774	0.633538085655811
Actr3	0.155410076748983	0.0747494162668503	0.115505391278786	0.0517517918957147	0.53914301182517	0.640582648738603
Actr5	0.168451402118174	0.264261436630808	0.340144653576638	0.154127141582924	0.32163334602195	0.429445283532537
Actr6	-0.384158199486938	0.00256219040854974	0.00633985399982111	-0.0217844707025274	0.846718403866773	0.890958949259318
Actr8	-0.36789548938303	3.24594787373955e-05	0.000152387672094775	-0.156498660604652	0.038104519587765	0.0775383948820517
Acvr1	-0.627460733645947	0.000304189528710361	0.00101254847385308	-0.460215046544507	0.00503122016693606	0.0144777608775067
Acvr1b	0.294915813390212	0.106705642201562	0.156834087455809	0.213400880617086	0.232154061458592	0.333339084976856
Acvr2a	-0.510686966440848	0.00193237042684179	0.00496133901189316	-0.413787984847148	0.00878594054132167	0.0230654613027109
Acvr2b	-0.650866321916376	0.0111786564764909	0.0224387225603359	-0.541317814446812	0.0308851603303493	0.0653942911227173
Acvrl1	0.536051384279139	0.0206648352293991	0.038312528200958	-0.434271935008045	0.0672988696715551	0.122748178405742
Acy1	-1.35484196862156	5.8945115639743e-09	1.36057716017712e-07	-1.12717172296297	1.4063152198113e-07	2.93302270695659e-06
Acy3	-0.997652955152345	3.3636252625768e-07	3.5180416901817e-06	-1.62645409463618	9.34249555763722e-11	1.13213327632505e-08
Acyp1	-1.2913476960041	1.06974193139251e-07	1.38211050823387e-06	-0.675761918595681	0.000256479631546931	0.00124407666689276
Acyp2	1.40655666877149	3.32545330324093e-05	0.000155767734367403	0.878195532399778	0.00207366913544371	0.00688626672263931
Ada	0.19217918138836	0.485055885020837	0.563320437519656	-0.15035827236007	0.587948372097984	0.681857129492728
Adal	-0.434211552405396	0.000715888553576372	0.00211102273916993	-0.535839681558091	2.01482126716845e-05	0.000157960638887825
Adam10	0.196796080176431	0.0456081017503294	0.0756832825291442	0.102384806898379	0.278850407403084	0.384215173864731
Adam11	1.05944983315456	0.0120266275431058	0.0239188318298583	0.253773748484275	0.360208189883488	0.47023091801562
Adam15	1.00159019467412	0.000128697529588217	0.000487434066060189	0.0146192275787289	0.946316364973084	0.963730286345478
Adam17	-0.156973114220844	0.1293132608256	0.185164154774928	-0.210627419869081	0.0480424510254579	0.0936921107193205
Adam19	0.689472878988656	0.11001262479443	0.161189020923004	-0.377122935918272	0.334693465875915	0.442914095620107
Adam23	0.283541323828457	0.0958510664965297	0.143018622411816	-0.134694031800092	0.396084730671241	0.506239175316889
Adam33	0.897543106328508	0.0317954373790572	0.0555077574810491	-0.89684034460285	0.0792391264962748	0.139757139417583
Adam4	0.405757083541079	0.434317616102922	0.514512281270754	0.76659841971462	0.15624686659609	0.243310313918383
Adam8	5.12445849705915	3.57895695119672e-08	5.87726610548741e-07	3.45635897979939	5.63674563232158e-05	0.000361147371711688
Adam9	-0.821495705827764	1.03458975872745e-05	5.843000497562e-05	-0.731584969256435	4.69930146442639e-05	0.000310861556166785
Adamdec1	-1.2615309540436	5.09800362563154e-05	0.000223178564202749	-1.16126336897473	8.51166086707881e-06	7.86771056641944e-05
Adamts1	0.447099908642751	0.0483044739241677	0.0794821479517764	0.0764434567847063	0.71944191682586	0.790772931802417
Adamts10	0.526316321805773	0.0318654006571239	0.055602276196275	-0.66599279218153	0.0114215470415909	0.028598626071187
Adamts12	1.23359341837626	0.00899123822996551	0.018597680370604	0.039425630902844	0.927836251334504	0.950280086339463
Adamts13	-0.504963249697832	0.0186743580728525	0.035061500124227	-0.79217371402655	0.000442513164842002	0.00195058248923927
Adamts14	2.29971581742009	2.10200550356934e-06	1.56007874148227e-05	1.92475634959357	1.50081500385247e-06	1.96983720907135e-05
Adamts15	2.28343277058925	2.53988801089537e-08	4.41325164019236e-07	1.70862754721807	6.30701914138561e-07	9.86182069749249e-06
Adamts2	0.964698270727644	0.000817252190847313	0.00236089478971243	-0.920906991942047	0.00172529995441701	0.00592392317030774
Adamts5	0.915992264029313	0.000950918419303782	0.00269823581351499	-0.276028387630411	0.230205522364197	0.331285731764283
Adamts6	-0.691237318919978	0.0556665943165889	0.0897059860493282	0.86829018322933	0.0151663895554877	0.0361468189185302
Adamts7	-0.427228773482858	0.129504962486369	0.185374214477773	0.411713372918592	0.0823778089083864	0.144495240806737
Adamts9	0.292435708860967	0.296529477952258	0.375388587137509	-1.47041893336624	0.000121343698488306	0.000668650870109805
Adamtsl1	-0.599911364842789	0.230778571041431	0.303381125327728	-1.54164216665919	0.00180206521731705	0.00614100139632139
Adamtsl2	1.70871260353669	5.53143436087989e-06	3.49355295770291e-05	-0.669535750474162	0.016382138196788	0.038670649308522
Adamtsl4	0.834623219214407	0.000582941592009499	0.001764515495021	0.826696940346708	0.00134447408125802	0.00482247312075632
Adamtsl5	0.168718224758531	0.666952338542431	0.729058010744361	-1.51846675019719	0.000646429625949566	0.00265930970206996
Adap1	2.40755891363247	9.13466233641318e-10	3.17836506096436e-08	2.84399051187699	3.48990455917589e-12	9.25614875251613e-10
Adap2	-0.651782705125025	1.90918913242719e-05	9.71668053386278e-05	-0.526322068649402	0.000274761420885369	0.0013204517242344
Adar	-0.271638646801288	0.0114239031925889	0.0228202084948447	-0.450274533419117	0.000113251150258227	0.000633727976411382
Adarb1	0.482939371311907	0.00814471519133675	0.0170804507600508	0.200629876188842	0.239094731818227	0.341144401661472
Adat1	-0.726464950852796	0.000162502641940431	0.000594919720615747	-0.44599958892683	0.00933449701914723	0.0242945796330592
Adat2	0.284570074151718	0.0558356285405517	0.0899268366629853	0.123456969569573	0.380103388221085	0.490502654535508
Adck1	0.0367455041229205	0.728267022235593	0.783502948994775	0.453929269174406	0.000216052099608387	0.00107696608659401
Adck2	-0.489176748832367	0.000224239817513825	0.000781780534422578	-0.174674697587377	0.12796427096728	0.205977614574734
Adck5	-1.15300815541302	0.000159544141143334	0.000586023515038372	-0.652586215922333	0.0129022800727574	0.0315805939374457
Adcy1	1.88282037607402	0.00102490369436192	0.00287681134817203	1.82303389846752	0.00426671518439732	0.0126135048048524
Adcy3	1.07434592728172	0.000834749830288848	0.00240501708636408	0.119131301004335	0.684733738251955	0.763337173533028
Adcy4	-0.695797212928973	0.00194510808937987	0.00499039686300653	-0.799430104493606	0.000721808921073747	0.0029039690908797
Adcy5	-0.442754315561672	0.175449120615853	0.240613491560687	-0.619419488924587	0.0804852314841923	0.14168827789271
Adcy6	0.707237880602713	1.02537856478163e-05	5.80497240641781e-05	0.673655124187772	1.70421613272211e-05	0.000137996348949739
Adcy7	1.02830633514647	0.000953603033263565	0.00270312519431053	-0.17559661747621	0.536598658392969	0.638098920652226
Adcy9	-0.44339982937402	0.0887019001871877	0.133728293750675	-0.501613903299384	0.0605794980027366	0.112626108110629
Adcyap1r1	-0.733451951969582	0.039487198269847	0.0668519265421221	-0.327038211508355	0.307844718490192	0.415255081836352
Add1	0.28444438697546	0.000621812336739011	0.00186450853616474	0.241670990013356	0.002574446248242	0.00823412762492328
Add3	-0.167016179580089	0.322876680352809	0.403653281369569	-0.251959815035569	0.159811084919688	0.247517014182025
Adgb	-0.292255294377175	0.184034562769954	0.250433092822579	-0.520262185494679	0.0211595101000555	0.0478176669360656
Adgra2	0.343564333479461	0.218856745131002	0.29012346909718	-0.385222953916375	0.176970814506038	0.268242262185829
Adgra3	-0.815552647989691	2.89724877667229e-06	2.03633130268412e-05	-0.471228694212656	0.00188057260833286	0.00635154997196736
Adgrd1	0.417546115131743	0.365932857915687	0.446714562198942	-0.537141519936938	0.265961235539805	0.370833782920532
Adgre1	0.016836817370204	0.926077046620424	0.944144549198092	-0.580063235946796	0.00421921840932829	0.0125020137394451
Adgre4	-1.15848994142652	1.78013108826047e-05	9.15263449439553e-05	-0.911479113223442	0.000364451217795397	0.00166064530585086
Adgre5	0.340259989394707	0.0519448849731855	0.0846203787307994	-0.548810021522034	0.00364141316486992	0.0109938455452269
Adgrf1	-4.56661586252456	1.8669115643554e-07	2.17244833279337e-06	-4.66400781768137	4.27965293848484e-06	4.47612212472332e-05
Adgrf5	-0.217826119985712	0.153539790539926	0.214224202046624	-0.294454318588657	0.0549068585829679	0.104230294401727
Adgrg1	1.33724361645942	2.16551178537478e-05	0.0001076019765536	0.599432888942691	0.0130600046527343	0.0318999974636812
Adgrg2	0.836650100187183	0.0568289543880306	0.0913278394686803	0.707118404421481	0.0969178575424217	0.164776768683336
Adgrg3	-0.194213484016436	0.286038757844813	0.364009308258603	-0.424892908387752	0.0327598076553499	0.0686193735972662
Adgrg6	-0.569048850082275	0.0352704940241432	0.0606398995979956	-0.554538312347336	0.0724205621724923	0.129931537146061
Adgrl1	0.510393366995654	0.0103240536071258	0.0209404357930916	0.00506430262949165	0.978498594246922	0.985791925702644
Adgrl2	-0.796041362505111	7.06206283368013e-05	0.000292060656819775	-0.718333302838967	0.000233831365259003	0.00115049615031355
Adgrl4	-0.479945429092291	0.0141418450286767	0.0274878201836434	-0.53857181879579	0.00629787141657621	0.0174579330512348
Adgrv1	1.02882291827398	0.0195645803474713	0.0365037570937622	1.3153333454888	0.00894430026059346	0.0234177740292722
Adh1	-1.16686609549394	9.19852874750675e-07	7.87102364870416e-06	-1.14892151368155	1.15143506735833e-06	1.60254680612436e-05
Adh4	-1.77585203244451	6.11634993662067e-09	1.39347700257823e-07	-1.97656485314657	1.05054691303147e-09	7.38376897824166e-08
Adh5	-0.281598290345057	0.00178682021013551	0.00462821663789845	0.0436050337915326	0.585772903484588	0.680159065656735
Adh6-ps1	-2.43866024486453	6.50067242292772e-06	4.00960907454447e-05	-1.57752493240168	0.00133438660178573	0.00479362955821671
Adh7	2.34518294801666	6.62635991604291e-13	1.25873974783534e-10	1.69425368273694	1.64098048992628e-09	1.02203910351898e-07
Adhfe1	-0.73572203994613	8.06492152749176e-06	4.78348531274058e-05	-0.8060228843683	2.29026268480989e-06	2.72693161751601e-05
Adi1	-0.411086665335937	6.29883177480315e-05	0.000266293769198219	-0.0385796276571471	0.651679707482326	0.73698001995809
Adipor1	-0.127495455281816	0.124004355179493	0.178398241813339	-0.108489759187279	0.186936037676288	0.280683601967056
Adipor2	-1.27165412006459	1.53013456454082e-12	2.5010583225291e-10	-0.740360459508034	3.40772755496698e-08	1.01703665053441e-06
Adk	-0.916888438087993	4.86324473100454e-09	1.16659780177015e-07	-0.194752228160027	0.0631966371308922	0.116689232647964
Adm	0.983963950613845	0.00110657107411126	0.00306806106287613	0.461551134707063	0.0974667201606505	0.165489755441269
Adm2	5.73813133634449	0.000304815144852489	0.00101415064880271	3.85451319314604	0.0184812303203898	0.0428202826131068
Adnp2	-0.760768580099353	4.56320269319145e-06	2.98209857081321e-05	-0.482446374267521	0.000851695493608839	0.00330543444330741
Ado	0.0865805471025309	0.395017112213519	0.475366453761273	0.204308936050333	0.0531495340004791	0.101580285444559
Adora1	0.736483506056712	0.000696443927153437	0.00206060035445082	0.909303745966167	3.82667458504236e-05	0.000263684140401669
Adora2a	0.319388785150599	0.189081019645975	0.256115929114529	0.0574088697759203	0.81506143855324	0.866927863328004
Adpgk	0.362990846078732	0.00456802780503172	0.0104140069502645	0.265421460294186	0.0341352603032946	0.070948887789793
Adprh	0.0621925491120279	0.730101790455187	0.78505628917835	-0.28481875647041	0.12238469405172	0.199000768569696
Adprhl2	0.304356017954166	0.0784526895821235	0.120354628119165	0.83121787312021	5.41256796732113e-05	0.000349461075751346
Adprm	-0.334754021659542	0.000119872305758669	0.000459265467988447	0.101971256253066	0.167586767469921	0.257067567691475
Adra1a	0.329281538584824	0.0564216158950146	0.0907977853046617	0.882342624500465	4.96255406495535e-06	5.03308964582088e-05
Adra1b	-1.99766026071836	1.03955594190673e-10	6.11424178886316e-09	-2.18497144243958	2.52555167795119e-11	4.22639046868571e-09
Adra2a	0.600926198271511	0.757659397093272	0.807995143693126	1.59281945054411	0.0230962969190021	0.0513953848013951
Adra2b	-0.523187755168809	0.0159057239784818	0.0304909290103573	-0.912371034732423	8.76776889493832e-05	0.000513436010752832
Adrb1	-0.138702875009398	0.616796589551246	0.684599079789099	-0.395683852870128	0.181393909654452	0.27369188486537
Adrb2	1.25091404631609	0.000142397961654141	0.000532788966455218	0.114640240897291	0.69678036229966	0.773614080129601
Adrb3	-2.24006510119002	9.4195693580485e-05	0.000374359305813084	-1.75174882236263	0.000624956232625717	0.00258382640059403
Adrm1	0.382110265979366	0.000713079009881501	0.00210362049148043	0.343938378328291	0.00185452906288478	0.00628890026384569
Adsl	0.744436895109571	5.12689101555529e-06	3.28480888813404e-05	0.603786346503933	7.08605665049471e-05	0.000433646923535064
Adss	0.0357970619290828	0.788037062866917	0.83301526490602	-0.0774708012026686	0.564952922363146	0.662345891945199
Adssl1	-0.694798629927869	0.00337624334427341	0.00802364373464941	-0.498478332816271	0.0304952676710281	0.0646856764224598
Adtrp	-1.28330834290705	3.34667209944664e-11	2.50234945222986e-09	-0.622597160333594	5.87416028948627e-06	5.7662759210411e-05
Aebp1	2.14904213118398	5.67100983558586e-05	0.000243709523872915	-0.0721957594869422	0.850438605148613	0.893602591760655
Aebp2	0.780626359111424	3.84453898062911e-08	6.24049474026599e-07	0.6032804052299	2.26625343341756e-06	2.71083000455892e-05
Aen	1.00672721075288	3.82450686061399e-05	0.000175403239607344	0.433717055230937	0.0304533048901581	0.0646064151586104
Aes	-0.75763488015189	1.53674387887889e-08	2.97139046841823e-07	-0.599097637274525	6.19880614613066e-07	9.73593497163784e-06
Afap1	0.51985068813929	0.0821704667316515	0.125292358265194	-0.385819920790663	0.153205650754087	0.239456183935693
Afap1l1	-0.224013420844403	0.314014565762273	0.394503776112277	-0.623886493776511	0.00984036278830352	0.0253577626301273
Afap1l2	0.2871241881816	0.293890268779826	0.37236767004446	-0.887339019988205	0.00213547205641525	0.00705649522732231
Afdn	-0.189256283874877	0.0147402670121903	0.0285326264652105	-0.270914159667199	0.00101733312361005	0.00383087375263501
Aff1	0.0215109468749315	0.850111290706897	0.883419414021353	-0.00727395983669599	0.948343959422633	0.964956282128408
Aff3	2.46228261413449	0.00011387394135871	0.000439397747372876	1.07798602793659	0.0405344473248866	0.0816421778564135
Aff4	-0.114502985991843	0.379594062239402	0.460075334790419	-0.0380411647510481	0.767982326811259	0.829252973043515
Afg1l	-0.519800831660555	0.000124711405936155	0.000474571801094892	0.001869156134783	0.985819105205493	0.990894469923033
Afg3l1	0.158709310921915	0.0907505480505316	0.136407234168768	0.211301046268732	0.0278104667421456	0.059778332942661
Afg3l2	0.826585008017588	1.65114300800363e-09	5.0566704277793e-08	0.815109180985637	2.06156127606024e-09	1.20747361906578e-07
Afm	-1.13724860332657	4.53322935803732e-06	2.96664828146791e-05	-0.504443988273147	0.0144938160868101	0.0348213250268824
Afmid	-3.52409134848763	6.3997988770041e-12	7.58702978070015e-10	-2.65798930664288	1.29679285607899e-10	1.49418173589363e-08
Afp	6.40580060572933	1.34753280454721e-07	1.65290302212218e-06	5.72565263089204	1.20853669547949e-07	2.63386051602407e-06
Aftph	0.303558107463063	0.000657207447504369	0.00195686614902964	0.254619093646022	0.00306706316139938	0.00954054146045388
Aga	0.038846804707716	0.710166902242312	0.767613698179176	0.201489841725038	0.0428547863469272	0.0853150731735952
Agap1	0.872642392482963	6.19228459130711e-06	3.84814078249355e-05	1.12806798967595	1.47788351485015e-07	3.0283685959546e-06
Agap2	2.03158827248732	0.000697172266825269	0.00206232124468914	-0.0657624462038939	0.863327933390239	0.90370100228361
Agap3	-0.122366155853255	0.213634956098498	0.284512637781444	-0.106372351462092	0.274124398164105	0.379268372538664
Agbl3	-0.746203876570639	0.000183185946825355	0.000654894418749748	-0.4263144382621	0.0121078029464211	0.0299727244051048
Agbl5	-0.531068514458336	0.00093683635803459	0.00266581147467454	0.0120958402217934	0.929288511483956	0.951282304539031
Ager	1.87737090097289	0.000526192688256509	0.00161994976321107	2.19874778382076	0.000542374004380467	0.00229989483546794
Agfg1	0.609386795526252	1.25142233931365e-05	6.81566982709493e-05	0.536844198046519	5.72097223493312e-05	0.000365378040465493
Agfg2	-0.448343982451457	0.000298320772101162	0.000995843052345294	-0.0848202814290078	0.419792033826294	0.529704016005381
Aggf1	-0.671163061157487	5.81606431006134e-09	1.35014084370006e-07	-0.25675311627012	0.00191084096116778	0.00643215790017614
Agk	0.0808037467084393	0.618149009133627	0.685451272600518	0.400356382150274	0.0137363836855172	0.0332688396738999
Agl	-0.46276146466382	0.00690137142185848	0.0148359960356422	-0.203790041932917	0.202673052441542	0.299260348412844
Agmat	-0.85051059243449	6.1360259712995e-08	9.06030641581481e-07	-0.943783511940159	1.08402697482619e-08	4.10732269141019e-07
Agmo	-0.288647252983925	0.0357779905146351	0.0613704957491428	0.0318784086451167	0.807167333814589	0.860876419683739
Ago1	-0.793382230777515	1.56367612085498e-07	1.86434225876662e-06	-0.500875260860684	7.52858869364032e-05	0.000454984399254093
Ago2	0.533409034696008	1.2201650938518e-05	6.66609433512427e-05	0.40931904991159	0.000329634118464801	0.00153162034671482
Ago3	-0.624394429924501	8.17312569841286e-06	4.83542205145579e-05	-0.61024206581196	6.74471629606123e-06	6.4938682858721e-05
Ago4	-0.123464553918307	0.472738373290427	0.551201336541435	0.0980264207116246	0.573388154486065	0.669434189199804
Agpat1	0.245496624797192	0.200481549393556	0.26919181773094	-0.213473183628415	0.279142010041879	0.384356865036604
Agpat2	-0.237687907542502	0.098423190173296	0.146374818479266	-0.245268754848963	0.0876083062608482	0.151939631440351
Agpat3	0.622960385696064	7.59397998344145e-07	6.76103664726463e-06	0.720864910075111	7.3020960083845e-08	1.83952622920898e-06
Agpat4	1.24989742961822	4.86956224168465e-05	0.000214918167759375	0.0388941027773779	0.87726507446416	0.91434085799234
Agpat5	0.560279463376812	0.000141621189136162	0.000530694337690794	0.417216047170811	0.00149284218376297	0.00525805125962319
Agps	0.242834823397226	0.00905756160170634	0.0187128370716029	0.232594662833275	0.0105295970607969	0.0267802688408942
Agrn	-0.127079758023441	0.110291873477419	0.161547657129527	0.00193744615050928	0.979898540241456	0.98684867317482
Agt	-0.0150625481513043	0.925807226515579	0.943937925809059	0.695683347409199	0.000301784036344157	0.00142642172121379
Agtpbp1	0.00204568750465839	0.982870468864107	0.98764816504559	0.089123941779897	0.326938047049677	0.435061693411912
Agtr1a	-0.348698496761474	0.0186169563509655	0.0349957950555659	-0.206638561592691	0.146369454486988	0.230533940809366
Agtrap	0.338213773307752	0.0250815031848037	0.0452884637467933	0.210873259461268	0.126521994033866	0.204216290060174
Agxt	-1.51429367000493	1.84703598330231e-08	3.41628747595797e-07	-1.71450958840441	1.97328288119067e-09	1.17039820510115e-07
Agxt2	-0.541704001778824	0.00163736609596334	0.00429980507525394	-0.246634703044645	0.118642229300595	0.194241068865417
Ahctf1	-0.958761834446959	1.7165810622596e-05	8.8778440000674e-05	-0.504094234459994	0.00822315340793591	0.0218305698688112
Ahcy	-1.07774413518779	1.39059685812278e-09	4.36330804344463e-08	-0.767750300849949	3.63125725392991e-07	6.26313904521383e-06
Ahcyl1	-0.226936516037491	0.00849705173950609	0.0177055852475278	-0.142436914130201	0.0831205930406728	0.145580136602634
Ahcyl2	-0.468495126364624	0.0203558862714962	0.0377971310358906	-0.559259046851501	0.00393670852790185	0.0117615965519057
Ahdc1	-0.842467360263904	2.89642621873071e-06	2.03633130268412e-05	-0.921894263030924	8.90126077802816e-07	1.30577861792595e-05
Ahi1	1.27413161888774	0.000471624970285189	0.00147456232368748	0.677545429539997	0.0280985526576822	0.0602939175916168
Ahnak	1.00287630995348	4.79654282266495e-05	0.000212413900976871	-0.315323808065212	0.112845534243368	0.186532181897815
Ahnak2	2.55679791773648	0.000996684255833068	0.0028076935038568	1.97751502591331	0.0058983720406468	0.0165429800030671
Ahr	-0.391805815774009	0.0332066108481098	0.057642050962198	-0.761107678784512	0.000247063277745561	0.00120589183863519
Ahsa1	-0.113475456450741	0.321248720220946	0.401975543897618	-0.0692200574401687	0.542142955284237	0.642788758639551
Ahsa2	-0.847414874085458	1.46737491024081e-07	1.76600078024444e-06	-0.583678096204958	2.95775985547261e-05	0.000214980508212919
Ahsg	0.18798532162268	0.150523654983438	0.210727120615694	0.622544919300774	6.19431281810304e-05	0.0003900577826223
AI182371	-1.68690314621554	3.75543922192155e-12	5.17551070025011e-10	-1.1153129093199	8.90126861321314e-09	3.59504008719591e-07
AI314278	6.30780809469418	5.10472792286033e-09	1.2141651507893e-07	2.54833380235803	6.63512182066291e-09	2.81782197682956e-07
AI413582	1.32774535172514	2.63241530756395e-06	1.88680882604892e-05	1.01682331159463	5.2542500751376e-06	5.27275534629927e-05
AI429214	0.730764676613127	0.0450914696645063	0.0749498390769734	0.580995492636542	0.0757743384109134	0.134864506842518
AI463170	-0.502944972322239	0.145888468381687	0.205198539127613	-0.11113753444684	0.774836851868456	0.834243384399118
AI463229	-1.76196584418271	5.88448466748991e-05	0.000251499546886305	-0.641163955619436	0.0376403521740353	0.0767828225962
AI467606	1.19634320935516	0.00283604042937799	0.00690682957653611	0.419709958921876	0.244403938085649	0.347063961780985
AI480526	-1.2272598694725	8.86074455146736e-06	5.15544230794606e-05	-1.02525710462193	9.45721772514077e-05	0.000547980665961681
AI506816	3.75014604448677	2.71527039171189e-10	1.32071127668838e-08	2.77877256127904	1.65846955882294e-08	5.74214447989511e-07
AI597479	-0.489239096195824	0.00130637783408075	0.00353352957738562	-0.401683971329536	0.00599480170427046	0.0167732737971596
AI661453	-0.856933730019277	1.37051471692543e-06	1.08659477585002e-05	-0.295831007636356	0.0268587464605548	0.0581030161582054
AI662270	0.924457301561403	0.00374089704289398	0.00875700078800345	-0.274935063723559	0.338570313792685	0.44689144837063
AI837181	0.24119380006913	0.029064542452573	0.0513653851214255	0.260932325995713	0.0202603962338133	0.0462338295225184
AI987944	-0.71488805585909	3.17604073850334e-08	5.31495293585017e-07	-0.291596043439656	0.00258072669374198	0.00825046057173776
Aida	0.421804805188456	0.000157191594242008	0.000579046708663499	-0.0999747721753264	0.278237740427619	0.383675487266141
Aif1	-0.0339521038057651	0.868198050458446	0.898230661315549	-0.501183003312885	0.0267269536061381	0.0578446169116988
Aifm1	-0.449116534774237	4.42650971148166e-06	2.90763771094849e-05	-0.134647057319032	0.084518822851409	0.147686980666497
Aifm2	1.55968957206557	1.10639097672755e-12	1.9220807840232e-10	1.89551616489389	2.73999323387315e-14	3.85160848885549e-11
Aifm3	-2.03882239802607	1.95288846584973e-05	9.88539905093615e-05	-1.0316281955033	0.0256225973993184	0.0558067635020482
Aig1	1.12338517683774	1.1255478221147e-08	2.29421852776182e-07	1.20490265177982	1.1659360747256e-09	7.99490897678916e-08
Aim2	0.956417137017539	0.00114675766349386	0.0031651232035604	0.652655100987565	0.0254358689954329	0.0554774259842979
Aimp1	0.119212306525265	0.219671302096448	0.291093466588402	0.18885119001252	0.0602756438739941	0.112144680455186
Aimp2	0.632186786915053	7.00643820529197e-05	0.000290443827342345	0.365669235716434	0.00997588423764486	0.025626011672658
Aip	0.550931482938607	9.04706408233922e-06	5.24346077206246e-05	0.407772350231085	0.000337532186557657	0.001562809600277
Airn	2.93326002597148	1.07786670973806e-07	1.39020701156631e-06	1.95116440669587	0.000129488272342705	0.000705510327256361
Ajuba	1.50899123833819	1.34591632268255e-08	2.66848318024662e-07	0.706600790152772	0.000343303647902606	0.00158327407433298
Ak1	3.58339961095091	0.0112995937800814	0.0226315405097456	0.0646784090741508	0.955738088452088	0.97009244778475
Ak2	0.339441010503588	0.00649648721239404	0.0140971165088952	0.538141542002259	9.06263423278353e-05	0.000528822953135069
Ak3	-0.991617836380422	1.93163698144727e-09	5.72848545320765e-08	-0.498186135943563	6.97629405681459e-05	0.000428234784090143
Ak4	-0.0662413350030366	0.773961646222868	0.821255338913959	1.18563234351617	3.73302499450114e-05	0.000259228918878521
Ak6	0.558133962038021	0.000128300062312549	0.000486253431093961	0.673565782288941	1.37739963824213e-05	0.000114976880729036
Ak7	3.2468301898082	4.82465070077806e-10	1.94885387646084e-08	2.86029811481284	5.01177137826745e-05	0.000328134467928763
Akap1	-0.53026786465144	5.47322054353132e-07	5.16702895771791e-06	-0.169325155923091	0.0361573896114549	0.0742859435498716
Akap10	-0.0981568715736527	0.38950379720387	0.469898290190079	0.0933276294601506	0.394224267448235	0.504287062291367
Akap11	-0.323636408484391	0.0443574161163242	0.0738519718520869	-0.29194416457176	0.0658178165585797	0.120736140853968
Akap12	-0.114532757445259	0.679941579550107	0.74081063274964	-0.813234773561044	0.00655619287258905	0.0180494326694055
Akap13	-0.29254343766007	0.0715003118571851	0.111083099444789	-0.50614180435792	0.00352663057652575	0.0106886257037996
Akap17b	-0.0317886717195832	0.858768788443261	0.890113026039443	-0.366851410231242	0.0613276912278797	0.113731313402415
Akap5	-0.311968269124697	0.334560658697861	0.415452224321186	-0.375567878924549	0.278550072692445	0.383993171701255
Akap7	0.0414094133212237	0.744041191345709	0.796485156749176	0.196473686186402	0.10457865358751	0.175320469109078
Akap8	0.0414694185257414	0.673855993433862	0.735522775304022	0.239823968306581	0.021701710640665	0.0487473548219603
Akap8l	-0.426147670309423	0.00413686315662714	0.00953778668077869	-0.211516516208698	0.12849541126589	0.206689552141505
Akap9	0.0355537570412849	0.715638352489173	0.772339986252615	0.278163046684153	0.00874304738591399	0.022976447392745
Akip1	-0.275526542599158	0.0107913159574134	0.0217711962376172	0.178394694943036	0.0886113550321347	0.153286957628196
Akirin1	0.185770383140732	0.212743944769267	0.283571176903241	-0.101971771357551	0.479322481999528	0.58712409632863
Akirin2	-0.421100235428799	0.000100764026485267	0.000395432696902123	-0.173763538205526	0.0670355185929974	0.122378998033995
Akna	0.676261933679939	0.00113504890520044	0.00313773499712933	-0.259545624021096	0.161675215921898	0.249688915646464
Akr1a1	0.225049933494088	0.0401735941972843	0.0678424091339771	0.21688389338056	0.0492019039781851	0.0955687666465866
Akr1b10	1.23606550390398	0.000295418600126153	0.000987902205693553	0.258981271334227	0.361382203363557	0.471500801251302
Akr1b3	1.09174132704921	3.32108019227106e-07	3.4839122584145e-06	-0.119332384110474	0.369158064693083	0.479509787044046
Akr1b7	4.00036504587416	0.000108435523622144	0.000421187663873025	3.28853222695989	0.000786730239426625	0.00311439530694653
Akr1b8	0.96550887467826	4.31979347987944e-05	0.000194190396375649	-0.134601579839464	0.501632777851527	0.6078313902473
Akr1c12	-0.950496087173285	6.45157909079103e-09	1.45103755646799e-07	-0.469569208028732	0.000173727312766284	0.000894864358943074
Akr1c13	-0.713536495558043	1.14723888543366e-09	3.76162317857043e-08	-0.545820901614325	1.16090065659985e-07	2.56181797956422e-06
Akr1c14	-1.22265486932026	1.90570029623491e-05	9.70243718369221e-05	-0.686019179718663	0.00561300483684719	0.0158724620783667
Akr1c18	6.40119054872753	1.34920610795466e-05	7.266586306329e-05	1.4432491623272	0.244590961995173	0.347294459875368
Akr1c19	-0.544389446306075	0.00251963347881364	0.00625105679697906	-0.980875343003094	5.26860680826507e-06	5.28251112009858e-05
Akr1c20	-0.134031319032163	0.460587494623952	0.539449959334186	-0.271231293657232	0.139868960295344	0.221883816896096
Akr1c6	-1.87350522446173	1.22791779398363e-12	2.10498054024731e-10	-1.50720624403414	7.55081348755253e-11	9.4769451066541e-09
Akr1d1	-1.42140776354484	3.15090811744349e-05	0.00014838296618728	-1.00789385023494	0.00127210431181194	0.00461232146276515
Akr1e1	-0.287665868309259	0.00275241417776039	0.00674641431504408	0.0568147785695823	0.513118897429355	0.618589380386665
Akr7a5	-0.578015392580703	0.00014115633802844	0.000529129238310873	-0.3915681657275	0.00532737436197638	0.0152054622144776
Akt1	0.233917764230765	0.00629095988930874	0.0137146437909449	0.39587955935816	3.94374619807911e-05	0.000270821887183186
Akt1s1	0.152539207023801	0.202898944190162	0.272177732463127	0.378782591992965	0.0036064068657482	0.010895177586895
Akt2	-0.0821228361975583	0.246744973691958	0.321156860665542	-0.0546814274153133	0.436247327384531	0.546650800592294
Akt3	0.535744007506889	0.0687735094382844	0.107583933026259	-0.408647311657492	0.161881284761283	0.24996371207573
Aktip	0.221248416898806	0.00693885392777857	0.0149006217022278	-0.0588381375281655	0.427884416364897	0.538234562938824
Alad	-0.0920596074082836	0.64764586935448	0.712081187760338	-0.0745269520558844	0.713148183440821	0.786191201837317
Alas1	1.27128474367876	0.0150757889344243	0.0290899608855461	1.23208211898289	0.0161533075875064	0.038194624854092
Alas2	-0.593089735206459	0.389384285056241	0.469794429236596	-0.549151781330597	0.428897757891984	0.539316198469239
Alb	-0.452903733808519	0.0168013866417503	0.0319374025724252	-0.555409881537107	0.00422290089831006	0.0125102882882075
Alcam	0.501155417247779	2.9604223631321e-05	0.000140637570660858	0.408563248912166	0.000297889588284535	0.00141228800759383
Aldh16a1	0.348896919823076	0.000757314252087671	0.00221636193619302	0.329129927402528	0.00126553942889341	0.00459325787553696
Aldh18a1	3.32560140112252	1.80898034610829e-07	2.11617987077288e-06	1.55951160058569	0.000370261489939288	0.0016833006998954
Aldh1a1	0.976490906233087	0.000132789054372141	0.000500567373909676	0.997469420636412	6.4155236977349e-05	0.000401885100797948
Aldh1a3	1.91594323614179	7.31318712298078e-05	0.000301470590579885	0.566910179009892	0.12367796221487	0.200477527081922
Aldh1a7	0.773490226633896	2.69788910060038e-06	1.9240475672037e-05	0.29992829211821	0.0223128299141157	0.0499047653305847
Aldh1b1	0.809824795177296	0.00270525672503618	0.00665054106048156	0.378436788631199	0.127600110906061	0.205531655667067
Aldh1l1	-1.63717373625968	2.28102182300606e-10	1.1361218558535e-08	-1.89225405162251	1.28111776395581e-11	2.44363391340123e-09
Aldh1l2	3.4094468967801	8.29591018565748e-08	1.14788384248963e-06	1.56719357410528	0.00256549331597681	0.00820922821367768
Aldh2	-0.906435830632972	5.03583678130126e-09	1.2018464793676e-07	-0.821377080274086	2.4758477623942e-08	7.89183491972228e-07
Aldh3a2	0.145548202913043	0.445741441210231	0.525388851173254	0.35386865648309	0.0730187075859688	0.130771304947887
Aldh3b1	0.611190661359202	0.0231751587021842	0.0422478544775779	-1.11579310902244	9.6875787972871e-05	0.00055833659349514
Aldh3b3	-0.53589287262297	0.706443746402224	0.764294600413766	-4.38163333419769	0.015215459745544	0.0362514775666291
Aldh4a1	-0.384019627268314	0.00126555816217249	0.00344442329180667	-0.262943318629769	0.0187935045237236	0.0434435607778298
Aldh5a1	-0.66256055755222	4.51921865069518e-10	1.87394267176466e-08	-0.132987776912911	0.0439578030415528	0.0870915908886691
Aldh6a1	-1.25985508344933	2.36136796789581e-07	2.62401182013529e-06	-0.716285956739875	0.000416432468737596	0.0018518795359204
Aldh7a1	-1.77199012669071	1.27871351229939e-14	7.8414483564272e-12	-1.96441871903868	1.63541625109476e-15	5.74726156040977e-12
Aldh8a1	-1.36958285728186	7.03028239384473e-11	4.55413270093435e-09	-0.915284101527964	8.80050291080752e-08	2.06870684644183e-06
Aldh9a1	-0.681734993999353	2.1837714428355e-07	2.47160025538958e-06	-0.447341329299989	7.07234573628026e-05	0.000432996358949876
Aldoa	1.30871874546124	2.36687410512535e-08	4.18281818854534e-07	1.12443739566435	2.76672708220395e-07	5.10392160033345e-06
Aldob	0.234165278868517	0.0302961699041949	0.0532408126444891	0.674842820649912	9.67562992542165e-07	1.40506539113277e-05
Aldoc	-0.40409580636238	0.0989049880226164	0.146998035169583	-0.847218284689842	0.00105300664453153	0.00394617819306312
Alg1	0.310557230658737	0.0184455102233177	0.0347338964781214	0.34464912578076	0.00878681717959454	0.0230654613027109
Alg10b	-0.514979412901806	1.73263481693263e-05	8.94113348811379e-05	-0.243599143286282	0.0165071607698758	0.038926208157059
Alg11	-0.163343370292423	0.0590143858392954	0.0943314617707539	-0.263335942687358	0.00435447157796953	0.0128270760627656
Alg12	0.327997449479497	0.0963535763384634	0.143585521317691	0.118695267705923	0.553860863149981	0.652718155038505
Alg13	-0.130745031043082	0.327835874742143	0.408508899144606	0.00382862444631238	0.976822229936672	0.984738244852251
Alg14	-0.261596947508183	0.0280158002325313	0.0497747856254667	-0.236049472456501	0.0509628074752038	0.098229012022342
Alg2	0.437779646329592	0.00879419752153117	0.0182518875771687	0.443816084120328	0.00813705502041259	0.0216387783620771
Alg3	0.806197201332339	0.000201010851623161	0.000711057141467045	0.555929610891233	0.00651068977012374	0.0179522883677186
Alg5	0.0613318294303857	0.489126224296096	0.567438089867972	0.134601714978332	0.13987018576824	0.221883816896096
Alg6	-0.00295008514018935	0.976410627089611	0.983315407788479	-0.0161324206411733	0.875950910016777	0.913242004161228
Alg8	0.81661024978191	1.90450404298311e-06	1.43624535044065e-05	0.571314749164485	0.000248113105137797	0.00120975578179744
Alg9	0.186155203366758	0.0521207354345636	0.084857676396069	0.164575944564257	0.0877932379636909	0.15213381978003
Alkbh1	0.13335224828985	0.438692568343937	0.518688284579581	0.262793974337628	0.14836687339867	0.233183490537244
Alkbh2	1.26143841043898	4.02999061748936e-07	4.06139786344742e-06	0.83156314619531	7.21692110779459e-05	0.000439741049034541
Alkbh3	0.0734246872012179	0.366452140371158	0.44723196190288	0.234100943453512	0.00759637944482515	0.0204328943467101
Alkbh4	-0.196190084319238	0.190644415972975	0.257855148208612	-0.0161599179698666	0.9130450936181	0.939993766001877
Alkbh5	-0.064422734147306	0.513368592438346	0.589964323477621	0.0289925280399634	0.768078477333397	0.829253391388292
Alkbh6	0.576653603374035	0.00120059944275237	0.00329111278603161	0.591975610458842	0.000572642164863798	0.00240144120271194
Alkbh7	-0.441685491931124	0.0265540501084566	0.0475564125843515	-0.188158905124567	0.313766758323301	0.421544425284396
Alkbh8	-0.661455646365755	1.15079551634628e-05	6.35877852723256e-05	-0.435569091018103	0.000778805242079819	0.00308732805637789
Alms1	-0.369021541895755	0.164890962442251	0.228002386292615	-0.47287196651357	0.0586318057550963	0.109787651041962
Alox12	-0.104045218532924	0.742561577556414	0.795411727174466	-0.767390078925451	0.00840726455882072	0.022227803926613
Alox5ap	1.32410140666695	1.18112437658516e-07	1.48639797329074e-06	0.371460013456949	0.0341715633689279	0.070997887670131
Alpk1	1.44707089281211	0.00017699890232245	0.000636498738794238	0.417309359437645	0.184574228308007	0.277493040355685
Alpk3	2.91152868411286	0.0364894191848381	0.0624232402922318	0.205223199457129	0.89659360909683	0.928259581263854
Alpl	2.35731274189912	4.46035796683834e-10	1.87142502708623e-08	1.99103543125363	5.09389368219005e-09	2.30240718619118e-07
Als2	-0.55299580116995	7.97273937438345e-05	0.00032449596806675	-0.484101645258142	0.000342805874369099	0.00158196802032742
Als2cl	-0.000265588052259069	0.998405707422725	0.998547778672447	0.245322055189431	0.0710732546639632	0.127988309097019
Alyref	0.312082978981031	0.00506787559246036	0.0114238497760127	0.169501842019255	0.105920330676127	0.177083978153464
Alyref2	-0.78381862272909	5.04710477400065e-05	0.00022129492142273	-0.994320505753025	4.04690942470104e-06	4.29663185672376e-05
Amacr	-0.520642528592168	0.00273591018544439	0.00671094687318106	-0.666269215694314	0.000269611133222499	0.0012988086702223
Ambp	-0.716750248685987	6.02645272716405e-09	1.38195507317692e-07	-0.691537082931333	9.34701190355237e-09	3.71688870997929e-07
Ambra1	0.256623793376804	0.00288019340498517	0.00699980613656234	0.105059174863969	0.185600895205218	0.278857608368934
Amd1	0.483788333729125	0.00142348489357958	0.00380561566166758	0.256259125069606	0.0717529801998444	0.128931566236637
Amdhd1	-1.65335944006301	6.06676770577567e-15	5.33003460250554e-12	-0.57577468428223	1.79568714521248e-06	2.26588637345169e-05
Amdhd2	0.591164368013907	0.00352236576211594	0.00831467598959929	1.00120614733488	3.29295737477771e-06	3.64194349466957e-05
Amer1	-0.338573167180583	0.0545262650257895	0.0880826793862844	-0.0417066407835076	0.811603114350451	0.864492307223179
Amfr	-0.323555756447055	0.000168231453212313	0.000611032657037852	-0.211251779336465	0.00709983593803857	0.019326567347213
Amigo1	-0.857464245876326	7.4271384546221e-05	0.000305630226161074	0.113683014036242	0.501801263409869	0.607983137368775
Amigo2	-0.230786203701844	0.259555350394593	0.335100069847244	-0.142000184362042	0.489225743393819	0.596326089459886
Amigo3	1.1557391500291	0.00217939670612753	0.00551102347509167	0.326667712259316	0.330822357377269	0.439006163181757
Ammecr1	0.591974273183243	0.00666278733795667	0.0144001847493322	-0.014142130644534	0.941702088021345	0.960361315359251
Ammecr1l	-0.497930954389902	0.00548591617446467	0.0122037543384159	-0.532367460130988	0.00360010152168077	0.0108808056526051
Amn1	-0.00998844973623436	0.942044693717569	0.956055321607672	0.290777889339079	0.0524781117620182	0.100570527203639
Amot	0.865597845070267	0.000186164607107508	0.000664723664461319	1.34074073198908	4.58906878592343e-07	7.5981790251738e-06
Amotl1	0.137003381356284	0.465730824203611	0.544430619195855	-0.209209811504345	0.28079419448559	0.385951304574552
Amotl2	-0.123378465510346	0.388064766274038	0.468524127760384	0.125876022687664	0.390056134230307	0.500229821993927
Ampd2	-0.287819993761024	0.051076765003988	0.0833801051748994	-0.416120059116857	0.00746059495464161	0.0201254237722888
Ampd3	0.917531035216245	0.00420235862271182	0.00967055388242191	0.215119184276161	0.480498614739909	0.588257187545629
Amt	-1.10188826528964	1.86684235703347e-08	3.44385866309966e-07	-0.718613674661761	1.09872558961839e-05	9.68325116819162e-05
Amy1	-0.848165443666292	4.87617628496329e-08	7.56560817193477e-07	0.110496015248084	0.29257618524652	0.398830821956006
Amz1	2.14783167846735	2.09311493084448e-05	0.000104519802627539	-0.253844547708634	0.452944243216436	0.561804179582856
Amz2	-0.151110582483619	0.0724160567201747	0.11229481625102	0.0573866971980497	0.476058480408508	0.583787320867347
Anapc1	-0.204315830493027	0.040735485373094	0.068651087146575	-0.187144202562993	0.0580428455131005	0.108918472750988
Anapc10	0.00130287282451658	0.992155137103272	0.994453374533802	0.0619820003149849	0.638401096273469	0.725172057399286
Anapc11	-0.0776526174442376	0.423419528201783	0.504193842264503	0.104888633611627	0.287147824409537	0.392840580800473
Anapc13	-0.50587761480967	7.75787615257659e-06	4.64250596325113e-05	-0.117207561582403	0.192362736963046	0.287053396336469
Anapc15	0.484862659740202	0.00114561645899758	0.00316321558910411	0.437862331067265	0.00269898224692418	0.00857585746948762
Anapc16	-0.0421450068450255	0.674211377373275	0.735707912725984	0.0509485371176339	0.613656129120519	0.703659695492873
Anapc2	-0.0758383052119216	0.351802381357173	0.432507090671487	-0.118341127644299	0.150709291143815	0.236363869511808
Anapc4	0.395494809656512	0.000106148438084791	0.000413561140287668	0.307959754086092	0.00121058556799338	0.00442349917579489
Anapc5	0.037536415804917	0.623727865236834	0.690373433199541	0.355561485710276	0.000109846112046018	0.000619625520477877
Anapc7	0.141149208818704	0.168965125287368	0.232766130770657	0.240382638227309	0.0243311915672821	0.0535415716752167
Ang	-0.905991381908893	9.57436769310666e-06	5.48215424285134e-05	-1.616731276333	6.21848468734061e-10	4.8562910694415e-08
Angel1	0.653756357376622	0.000105666829679465	0.000412256071275116	0.406695826763253	0.00538077942269288	0.0153267712958042
Angel2	0.206024118770214	0.0202161546907687	0.0375847753588328	0.430449793292049	3.13816395223856e-05	0.000224380318802734
Angpt1	-0.282711471141042	0.522221850559805	0.598131879191655	-0.332754604069098	0.430236561627056	0.540516162909243
Angpt2	0.874940568050206	0.00503836075207411	0.0113646080057615	1.35511417896959	2.09320153783307e-05	0.000162370633019641
Angptl2	-0.0311179385963771	0.886778934178953	0.913019224914198	-0.409064266047682	0.066982300516008	0.122313613711811
Angptl3	-0.0101475499534303	0.93708566634239	0.952328890382806	0.195365889448349	0.137568942729903	0.218830669679105
Angptl4	1.10214587678585	0.0367688386345841	0.0628553526311989	1.10605491999375	0.0358332731236182	0.0737493880378772
Angptl6	-0.154580738108403	0.385073398767545	0.465352197943206	0.110769687898695	0.525925128130588	0.629078414408754
Angptl8	0.255575038714109	0.52008950283949	0.596369862257501	0.0873974159595647	0.828131167442988	0.877067016161837
Ank	0.208508378911052	0.224786925429104	0.296807963409242	0.855384489895079	5.45744412959024e-05	0.000351884981705518
Ank1	3.05487666821596	0.0111822935371316	0.0224428184253939	1.333627375099	0.241072063990596	0.343338399545675
Ank2	1.85034655291714	9.04932477272785e-06	5.24346077206246e-05	0.718146660861084	0.0334708555968593	0.0698589186525688
Ank3	-0.0791495018062305	0.534047008624007	0.608798864668532	-0.293312963662665	0.0246203010552087	0.0540339690762013
Ankfy1	-0.0785081894530251	0.336856041303784	0.417650541370124	-0.0907796724674466	0.264842802043764	0.36988527256127
Ankhd1	0.177508382670993	0.12737509603221	0.182705278053548	0.38172484390894	0.00252515273007182	0.00810968058638783
Ankib1	0.370789237381663	0.016553618990441	0.0315432048459575	0.161609414752284	0.256924951169647	0.361087186421888
Ankle2	-0.297920003371088	0.00466284704963259	0.0106112418612086	-0.201125942728829	0.0456941422639366	0.0900368037292062
Ankmy2	-0.658527753466791	3.0352419117088e-06	2.11849034522794e-05	-0.521797234063742	6.70822704394065e-05	0.000414130643639323
Ankra2	-0.826894335253408	1.42087193633489e-06	1.11769428142471e-05	-0.57162906237169	0.00021268222598202	0.0010643197047452
Ankrd1	2.7402140911129	6.82376455254391e-05	0.000284634000935044	1.13193109917538	0.0298025969840193	0.0634654000612573
Ankrd10	0.0262784127413096	0.821464752557846	0.859752068104061	0.0599875905035394	0.600967038659709	0.693294514767298
Ankrd11	0.189554274709423	0.03325834163823	0.0577175936306913	0.268070202961829	0.00392262023409831	0.011724489183653
Ankrd12	0.846749920596033	0.000342012075918612	0.00111962360297809	0.590318470446004	0.00451578542813533	0.0132164055305639
Ankrd13a	0.379062885061717	0.000554959856623635	0.00169110572394503	0.433956206959012	0.000126543824524259	0.000692689463137659
Ankrd13b	1.62906919551183	9.26656425542014e-10	3.2162986108257e-08	1.67618039904696	2.62416430784178e-09	1.40793426241725e-07
Ankrd13c	-0.478605582975095	5.44820425214794e-06	3.45134777703667e-05	-0.503806609602694	2.24807182232201e-06	2.69404480872809e-05
Ankrd16	0.0606658642542679	0.676877993895511	0.738102083638911	0.233390655270742	0.112448597607553	0.18602917930674
Ankrd17	0.192146071522656	0.0677803893155554	0.106243190522833	0.184833276706018	0.0777853650982562	0.13766944806402
Ankrd2	0.472375327345429	0.540413892836784	0.614760709849209	-1.69928555300682	0.0221576200422617	0.0496207845999798
Ankrd22	0.360484467418784	0.682128145100495	0.742502349053558	3.1814784447077	5.08898934840318e-06	5.15017446151933e-05
Ankrd23	0.584742770692131	0.535761521783615	0.610604808797817	-0.830865893060629	0.391782064370529	0.501985277445677
Ankrd24	-1.12774943460422	3.82274210218613e-05	0.000175379522618898	-0.79222849028969	0.00101567776097537	0.00382669050818298
Ankrd26	-0.772129838910838	1.0321394509433e-05	5.83150492842039e-05	-0.534002621749681	0.000702230993553345	0.00283901670301391
Ankrd27	0.381275147177179	0.000270918078724115	0.000918325399716635	0.36292586377921	0.000323558498812449	0.00150782283518665
Ankrd28	-0.191135456852709	0.156718346413349	0.21816100173623	-0.0936564707592922	0.479761017678916	0.587456500480184
Ankrd29	-0.562410514792486	0.05776536756931	0.0925921278119521	-0.445323095736237	0.0894005402139267	0.15438616631292
Ankrd33b	-1.99893394196324	1.77096403848342e-11	1.58563321585741e-09	-1.8390648988683	7.30945964617695e-11	9.34082493148267e-09
Ankrd37	-1.50951873397033	0.0123538268640218	0.0244726246092946	-1.14238192254958	0.0497754848496558	0.0964695974812645
Ankrd39	0.0156494367612161	0.932104634518622	0.948844583056577	0.261385638024311	0.101201426061054	0.170537485415501
Ankrd40	-0.165503442203613	0.0458317215723925	0.0759826052769337	0.0450804468487256	0.568091582580485	0.664751800244225
Ankrd42	1.00067608609531	0.00170392156333978	0.00444874171914327	0.87448078230339	0.00175647574894926	0.00601480623702309
Ankrd44	0.380490242388391	0.0619249993191313	0.0981817860849344	-0.0123595678494	0.945690418645143	0.963371999050278
Ankrd46	-0.96468828673028	4.98734699077872e-10	1.99168001844819e-08	-0.732891827249804	4.97217862890694e-08	1.38130266771828e-06
Ankrd49	0.16196531916331	0.185741056766284	0.252315619923044	0.345115892085363	0.00826773624077609	0.0219158152624155
Ankrd50	-0.254504066422628	0.0568133138124905	0.0913131434098078	-0.0144604314296233	0.911873325638679	0.9390017690665
Ankrd52	0.20140259176945	0.126445802855758	0.181520491293238	0.144845368634923	0.259575256486927	0.364262813672579
Ankrd54	-0.173469026990721	0.159523471703273	0.221517479179385	0.0705904646708255	0.576089411649199	0.671038188560887
Ankrd55	3.29942819444767	7.10860718360933e-05	0.000293467521820841	3.52688076574947	2.13932764005601e-06	2.59469617224049e-05
Ankrd9	-0.217778687755362	0.493913355132058	0.571670649081214	-1.16860768460058	0.00129831965147943	0.00469163993337954
Anks1	-0.563241317315414	0.00126366746665722	0.00344051396064314	-0.319609407230586	0.042776253259208	0.0852190748390997
Anks3	-0.3510170030834	0.0187808647373906	0.0352191322856857	-0.23448644628725	0.107507165571027	0.179204106063314
Anks4b	-0.987050266476635	1.40111734348509e-05	7.49733783683666e-05	-0.802752945885774	0.000169389869258024	0.000876053492332611
Anks6	3.05903193756106	0.00109013387442215	0.00302846084441743	1.73250155104264	0.0150941000222375	0.0360050507403008
Ankub1	0.30580441537643	0.342079869448081	0.423033054001203	1.21272506406507	0.00244774785970975	0.00790806519511376
Ankzf1	-0.816227728111984	5.75361026577963e-07	5.37755980758406e-06	-0.540822379070223	0.000184018461436109	0.000938928316663296
Anln	1.58311333033743	0.00691803298720182	0.0148672664273194	-0.100549392130843	0.847939120331386	0.891857230041203
Ano1	1.40772073260737	2.12925141532258e-06	1.57696981797626e-05	0.590535005924192	0.0122247135761632	0.030216774879572
Ano10	1.42575304600925	1.24457141197583e-10	7.02608045708604e-09	1.0198457043544	2.40524683907466e-08	7.71930475271061e-07
Ano6	0.680813648157617	1.26354957040288e-05	6.86575814114933e-05	-0.100157346290833	0.392569714077956	0.50267375394369
Ano8	0.0798061911829919	0.61511626764057	0.683127266667342	-0.41394650657474	0.0054719612021218	0.0155298523355999
Anp32a	-1.35675900534045	8.78655954263718e-10	3.11900675481947e-08	-0.757473127949353	1.09671355613391e-05	9.67158247087475e-05
Anp32b	0.352065739791382	0.00281503698774541	0.00687115383516881	0.303397629608407	0.00826145974041835	0.0219074400247238
Anp32e	-0.0683016794582727	0.457550103791515	0.536607859919684	0.101661339514036	0.277932053829102	0.38333213771577
Anpep	0.436613060739093	0.000426945080302842	0.00135506141201559	-0.170282817243849	0.114295323252642	0.188396969859567
Antxr1	0.590679990610124	0.109099185410086	0.159934012859483	-0.49694197187962	0.148102443792348	0.232819956652767
Antxr2	0.289276171436239	0.0312988561451729	0.0547496292723613	0.239886785403661	0.066379122503331	0.121474399715396
Anxa1	1.43306009619157	4.99130817354489e-05	0.000219327349157613	0.573081853346888	0.0842768015866987	0.14736646347857
Anxa11	-0.273762744947641	0.0565112975469555	0.0909004817047205	-0.365610604174865	0.0155622323426846	0.0370149407852991
Anxa13	0.550054779680604	0.21091781788938	0.281350518700988	0.849527259965375	0.15034009369358	0.235862801010118
Anxa2	3.46605172098719	3.47230839329068e-13	7.87261920717533e-11	1.81951690373807	2.85325580019963e-08	8.78412612349493e-07
Anxa3	1.33270520146697	4.61440364063944e-07	4.51389505751348e-06	0.176307305791653	0.387776603106664	0.497806000901404
Anxa4	0.560955928885248	2.23696281668673e-07	2.52165086721455e-06	0.671555541895598	1.08131300703398e-08	4.10732269141019e-07
Anxa5	1.50875002747751	3.18499276726605e-10	1.47073620702577e-08	0.483184514911592	0.00225999426884482	0.00740012565505512
Anxa6	0.0399743636928171	0.766224240153525	0.81455147423717	0.128123735377182	0.3423966179896	0.450788541639019
Anxa7	0.466153506345381	0.000201915923960747	0.000713686734502444	0.271395472115104	0.0162574713091199	0.0384021633662071
Anxa8	2.56924890550568	0.0728871084276338	0.11293806031385	0.661816172466919	0.154254508727145	0.240705679369015
Anxa9	0.614514647542572	0.0244034030204161	0.0442345114452597	0.347836307938828	0.18891982276841	0.283087725045896
Aoah	0.60513267488955	0.0376220167748995	0.0641033563399711	-0.276050378919661	0.303933132569759	0.410727556674976
Aoc2	0.445078591109363	0.110215326192646	0.161452359346605	-0.440254419641971	0.078600474881005	0.138857216966481
Aopep	0.336591148358579	0.00550942775511158	0.0122463671653389	-0.0215759192273994	0.848821986483007	0.892437596409247
Aox1	-1.37550081610367	4.63354464110158e-09	1.12688126332119e-07	-1.37648812864955	6.8131401868922e-09	2.87604539360792e-07
Aox3	-2.40983863748026	5.30664877476673e-06	3.37995295998622e-05	-2.46875300825611	3.60779410992671e-06	3.92529116124147e-05
Ap1ar	0.269010042670622	0.0120600072110475	0.0239716517768233	0.372083911034052	0.00103549223480106	0.00389195570711188
Ap1b1	0.592779591356225	2.64556296482072e-07	2.88956321651009e-06	0.574021246740276	4.26896611384717e-07	7.13171047667172e-06
Ap1g1	-0.229452033780375	0.0245658864616762	0.0444602376711449	-0.180222351437156	0.0710483733985089	0.127976292268432
Ap1g2	0.590827442472163	0.000252784971602671	0.000866893960921869	0.569546931744238	0.000289801360520398	0.00137999245421248
Ap1m1	0.508699565405012	2.37275292214087e-05	0.000116703246418944	0.733126435226685	1.08011593776866e-07	2.41770537216784e-06
Ap1s1	0.551797717637409	0.000142740170343147	0.000533643237902557	0.46714718680457	0.000716749825368388	0.00288940415692671
Ap1s2	0.391457893487234	0.0819389122195192	0.124979957581356	-0.538653306439867	0.0165621765263584	0.0390170128089526
Ap1s3	1.58681593997401	1.48415351155813e-05	7.85637423565411e-05	1.29717876583509	4.09136675829434e-05	0.000279049744987907
Ap2a1	0.0336349592812706	0.717621000699179	0.774063720597634	0.0610489808885468	0.508991864266681	0.61484047744236
Ap2a2	-0.051419163293839	0.572051150828463	0.644956931921375	-0.0416398707377317	0.646569659565456	0.732438528850964
Ap2b1	0.201227449994345	0.014236633369636	0.027645303947641	0.121936983647194	0.120226758093273	0.196172668429151
Ap2m1	0.523689488467331	6.50881758966745e-07	5.94505840532524e-06	0.36044684521283	9.15721927756951e-05	0.0005336775762222
Ap2s1	-0.014558056366913	0.901929725185493	0.925162445047612	0.142993683067172	0.233791337039702	0.335142241970945
Ap3b1	-0.00201002609442469	0.98240479084377	0.987391973751671	0.0566826668743117	0.535785518323881	0.637525513578997
Ap3d1	0.232634225159708	0.0224243929838946	0.0410495757487442	0.180664162623732	0.069025334212721	0.125150151299912
Ap3m1	-0.217086729127382	0.193061928181988	0.260598379532763	-0.0176783048234261	0.914107489199538	0.940742253567127
Ap3m2	0.192673380375433	0.29951832921521	0.37859267635808	-0.805172537738886	0.000206472441624963	0.00103730633020804
Ap3s1	-0.0518354857594012	0.680132527282723	0.740903823311627	0.0643113275157772	0.614110218412218	0.704008101469625
Ap3s2	0.369259005972729	0.000347000502294855	0.00113357798297903	0.264095765848789	0.00599147091927318	0.0167732737971596
Ap4b1	-0.283256324388416	0.0822306236114038	0.12534329604267	0.0591433629228579	0.717783691367723	0.789505895896407
Ap4e1	0.0554890570876185	0.737805755271302	0.791282177603471	-0.00890430365715922	0.956797543315517	0.970747244055303
Ap4m1	-0.53371738185947	2.47737401778888e-05	0.00012066682802515	-0.358509946770051	0.00206209695503639	0.00685593587912643
Ap4s1	0.114225551563912	0.191777474245142	0.259113413635522	0.223522144481237	0.0172868568918961	0.0404678714358784
Ap5b1	0.495767859835849	0.0206565906437778	0.0383022945099043	0.440525947505861	0.0317472764893574	0.0668571484061269
Ap5m1	-0.812459460447122	8.84335972080133e-07	7.62959269336347e-06	-0.535064000466252	0.00013960633953	0.000751319416069378
Ap5s1	-0.50530880452817	0.000683755586336875	0.00202561691825868	-0.225387236467349	0.0830530479598651	0.14547996201518
Ap5z1	0.174311235754678	0.232290679443955	0.305169166443334	0.293788106209996	0.0399285271376609	0.080608258792776
Apaf1	1.1553188760953	4.5725679851287e-05	0.000204182300403285	0.377535815947422	0.109188039758	0.181620612360919
Apba3	-0.0102358222096832	0.925679575493619	0.94387623623341	0.0130939396023182	0.906658823502223	0.935268443675846
Apbb1	1.49207115600121	0.000882147160070915	0.00252861799125547	0.705911014131792	0.023882272570149	0.0528016837871319
Apbb1ip	1.01521984807634	4.08403423159645e-05	0.000185793255045566	0.0598267263396446	0.771702302851894	0.831632878809343
Apbb2	-0.226913172231546	0.037731683714351	0.0642434929714912	-0.244229159522623	0.0265459693860264	0.0575149031534176
Apbb3	-0.260715260874769	0.0880078596901737	0.132846336045533	-0.256339551481461	0.107647685712848	0.179394845107394
Apc	-0.0937366612305226	0.498961570879611	0.576469368114958	0.079460211603978	0.564730887237979	0.662197370862885
Apcs	2.75054958899428	1.73769966989072e-11	1.56582334997782e-09	3.58554089954266	1.2296136041843e-13	6.76661437445842e-11
Apeh	-0.227180059030811	0.0084124597585213	0.0175503037734541	0.108651820338051	0.179993500639017	0.272119664280777
Apex1	0.484138101630324	0.0134328483614028	0.0262805218394208	0.462269542083136	0.0179769307754315	0.0418380324354703
Apex2	0.971668133788265	6.54508455421337e-05	0.000275050085436703	0.551481603381996	0.0111230749374345	0.0280209792823507
Aph1a	-0.506264972993184	5.39483977010695e-06	3.4283572625856e-05	-0.3769483067157	0.000197236354289114	0.000998398067065928
Aph1b	0.67614626607905	0.0389445237102438	0.0660286056923045	-0.165199063035967	0.51109645674117	0.61670438776682
Aph1c	1.35409347626492	1.53526157784752e-06	1.19101390727388e-05	0.310108589781609	0.111125535465369	0.184317599060376
Api5	-0.226761669753194	0.0131289795301362	0.0257577202030879	-0.0896098131158505	0.297606835377231	0.40384779273074
Apip	-0.292954833372617	0.0211189696838401	0.039041209474716	-0.0186105813693498	0.876654752597041	0.913840256377946
Aplf	-0.228473327865409	0.193327678190431	0.260906986590139	-0.375989308084881	0.0409278460248888	0.0822594697700689
Aplp1	1.09742317114386	0.0255034507740495	0.0459675711354822	0.247354684830501	0.509577872118206	0.615336839478191
Aplp2	-0.435322505828432	6.11419367993055e-05	0.000259580853394092	-0.298791756668271	0.00280258410870295	0.00885699748561992
Apmap	0.084233659628099	0.342116203453072	0.423040769875073	0.174510966831429	0.0570149129277157	0.107370269086213
Apoa1	-1.0232690942978	0.000278528537457073	0.000940042173117426	-0.713492553741878	0.006126328252369	0.0170733140847643
Apoa2	-0.945019641320924	3.26198997854246e-07	3.43217014433917e-06	-0.298004591859595	0.0334919190964518	0.0698717581981037
Apoa4	3.90642914326315	7.99819464025006e-10	2.91271041601023e-08	2.71731688869444	5.19014490675832e-07	8.41497888746271e-06
Apoa5	-0.211414293995917	0.129616789784553	0.185466532369856	-0.237371629853635	0.09156456666128	0.157273107717206
Apob	-0.094085846301315	0.441289701214014	0.521051635973733	-0.0757128314819759	0.534331572036943	0.636264202297611
Apobec1	0.28675105514977	0.0304934783818982	0.0535340109422184	-0.235187045368929	0.081127140221312	0.142593336492461
Apobec3	0.870520277699652	0.000788481892255663	0.00229127361135238	-0.276556700781971	0.213971805272017	0.312524131241368
Apobr	1.22217324211815	3.33388709107837e-07	3.49213493586353e-06	1.18284880838098	7.95608318725661e-07	1.193582298434e-05
Apoc1	-1.43883146160394	2.0142774905323e-12	3.04459125638844e-10	-1.00499151101123	1.74288633361216e-09	1.06520666050374e-07
Apoc2	1.84103197283827	8.41534543171653e-06	4.94650619605145e-05	1.06901299114236	0.00505493220192818	0.0145370666862734
Apoc3	-1.04345687142301	2.35786773046124e-07	2.62219514929538e-06	-1.00546126797149	4.2130274905199e-07	7.05870410420003e-06
Apoc4	-0.224138042853877	0.0932209831341273	0.139702277176591	0.0268657699860402	0.834298281970535	0.881784281929309
Apoe	0.135898242747173	0.271183234387933	0.348034577356996	0.0855426842857998	0.487848433682794	0.595181863589571
Apof	-0.73982955550955	2.02910703031676e-06	1.5147720406353e-05	-0.928947616868909	5.15454619296688e-08	1.41518468426827e-06
Apoh	-1.38174025075286	8.51893578447339e-12	9.14127330704904e-10	-0.80624135134531	1.3399869062774e-07	2.819789811608e-06
Apol7a	-0.981321170008417	3.18720501576945e-06	2.20159906175288e-05	-1.05712959381745	1.01881524698123e-06	1.46319854934373e-05
Apol9a	0.366105999784795	0.0435953178150345	0.0727641157119378	-0.842550570197903	6.03629540201797e-05	0.000382045044872429
Apol9b	-1.56231668276591	2.49942702707238e-11	2.02473842225177e-09	-2.09350889487254	8.76326634016364e-14	5.84622246593313e-11
Apold1	0.645981546675189	0.00630469795754148	0.0137382017034817	0.0899764170066978	0.691118972924132	0.768665808578001
Apom	-1.01281562784202	3.44910478174e-07	3.57774727627841e-06	-1.06867421119841	1.44711633563891e-07	2.98393265169155e-06
Apon	-1.65113898101724	1.10121458081801e-07	1.41110057999624e-06	-1.85428707096769	1.24455566429792e-08	4.57976936466906e-07
Apoo	0.421140877257832	0.0149018816049982	0.0288057961663173	0.730372347440703	6.65692022469557e-05	0.000412177229808171
Apool	-0.485721289922097	9.5712960663367e-06	5.48215424285134e-05	-0.0349330719854821	0.682721829965968	0.76161920879581
Apopt1	0.174638489613074	0.118971651412415	0.172138544308084	0.313445364383309	0.00989173251590612	0.025453513753143
App	2.65286027149696	4.46338434019361e-12	5.86371903458893e-10	2.12598108663037	2.2778094929106e-10	2.21867349998803e-08
Appbp2	-0.140783904711943	0.218572442065972	0.289855926237865	-0.202257786576321	0.0846796708674304	0.14788695904876
Appl1	0.722664123665933	4.29715239404392e-06	2.84554836666067e-05	0.345935180488854	0.00615890008064826	0.0171384912947312
Appl2	-0.344938276691225	0.0310493161015057	0.0543943465153123	0.458756338940177	0.00255104129828277	0.00817601174873711
Aprt	1.31671878245656	3.8094512850549e-07	3.88320933386634e-06	0.918183224258742	3.46753761104326e-05	0.00024457188258121
Aptx	0.336578041166093	0.00158981032089438	0.00418760221425916	0.457365067391958	0.000133831227017492	0.000724678566326995
Aqp1	-0.123427462787051	0.391624363566291	0.472132390964953	-0.472395364735203	0.00294115428928819	0.00923058848951196
Aqp11	-1.01490857174041	1.86150896051543e-06	1.40911316413384e-05	-0.713112529851337	0.000140757946242286	0.00075467140642572
Aqp3	0.769247534593545	0.373818648649274	0.454368244190475	3.31092775351031	1.92661416739563e-06	2.39243951864667e-05
Aqp4	4.34379945756814	9.03974042347174e-10	3.15859266384958e-08	5.04190755559146	5.30080264324359e-09	2.37303766739093e-07
Aqp7	5.08459841574546	3.73892588148487e-05	0.000171983249725238	1.66688726598204	0.00015039790078237	0.000797188269720124
Aqp8	-3.55958414808453	5.75047068287665e-10	2.23917912435449e-08	-2.99106451140788	1.15935316053051e-08	4.32281893304438e-07
Aqp9	-0.489529627508977	0.000790773632671443	0.00229667457736828	-0.584083221652989	0.00011329290778415	0.000633727976411382
Aqr	-0.149172815095877	0.240019419918305	0.313593548265788	0.015207175290719	0.902891071476233	0.932682230433672
Ar	-1.29460194723046	0.0114266182017287	0.0228223887555699	-0.923203937414032	0.0363643005244458	0.0746128992077266
Araf	-0.00683638065818393	0.933981187049371	0.950479515409615	-0.0162163064818168	0.84428848881882	0.88921583526941
Arap1	-0.508465300522414	0.000417949967206875	0.00133071861586116	-0.385727052638898	0.00480476767172376	0.0139259008580249
Arap2	0.0404146813772117	0.7648636038296	0.813535689999447	-0.0725547453496453	0.596165055913839	0.689338832851924
Arap3	-0.595977498836031	0.00291792192898823	0.00708048136644012	-0.745788377883368	0.000319974733024641	0.00149431389439448
Arcn1	0.366455442286455	0.00220855143042865	0.00557571973016084	0.413906115008118	0.000689240035691535	0.00280099658332348
Areg	5.72811624158201	0.000135975158192805	0.000511617451476513	4.55592148921911	6.87912405995306e-06	6.60518079991531e-05
Arel1	0.0261912804853122	0.812102633132807	0.852747196081861	0.0337333792852172	0.758549943469843	0.821489719210754
Arf1	0.374764488778768	3.53853465440652e-05	0.000164054029145753	0.462550774489152	1.85058402905751e-06	2.32208904670377e-05
Arf2	0.625623807964943	3.27984953908721e-07	3.4458030621038e-06	0.42823396055977	5.57651067353376e-05	0.000357940687387507
Arf3	0.353469092058448	0.000346072670513324	0.00113080974649135	0.148439841383399	0.0887232766076063	0.153461683188523
Arf4	0.447898053494579	0.000621186467995094	0.00186302926831812	0.431439184727697	0.000856569752004032	0.00332160027694364
Arf5	-0.606185171457282	8.89041324317491e-07	7.65371631729768e-06	-0.463237756251994	3.58823496943737e-05	0.000251194317556679
Arf6	0.741520945865417	4.61989086148416e-07	4.51439667529994e-06	0.290623535654787	0.0111413517326105	0.0280569654792738
Arfgap1	0.641007865660677	1.94837131286831e-05	9.87249653072627e-05	0.411456495433893	0.0023713020843862	0.00769824327949579
Arfgap2	0.190533843610019	0.0433565342976836	0.0724171581062902	0.199007444704473	0.0349998337891267	0.0723862856527289
Arfgap3	2.18581465989098	1.49497229915113e-11	1.39502558791216e-09	1.03681444769282	3.49082099862265e-06	3.81836766406979e-05
Arfgef1	0.0317529328568114	0.76496445138007	0.813581394647018	0.14520510568433	0.180286436958327	0.272474620398151
Arfgef2	0.128660833914534	0.209444915502573	0.279544927574978	0.255305487021706	0.0174760157507249	0.0408536525207279
Arfip1	0.48495391359466	0.000246760917932051	0.000849551365018576	0.0398847149116603	0.720166244744177	0.791383435144536
Arfip2	0.257343684668717	0.0682894146952361	0.106945666485175	0.148612982788418	0.289413515723783	0.395401476385384
Arfrp1	-0.0786943932284405	0.360261301895115	0.441251318250318	-0.0610238589839005	0.475063012161767	0.582798195586341
Arg1	-1.02845465671322	6.70686609132816e-07	6.08247849327742e-06	-0.28999418602373	0.061322996747314	0.113731313402415
Arglu1	0.0958448908905725	0.300059488198248	0.379140334885642	0.185007127296936	0.052842278596978	0.101158097540204
Arhgap1	0.414886092730821	2.20518422101654e-05	0.000109225773766137	0.310549382670762	0.000585365665991972	0.00244676930325577
Arhgap10	1.41691919933981	0.0129817378984748	0.0255187092209285	0.605843073334025	0.0688295018483246	0.124843394513794
Arhgap11a	1.79089197137074	0.00122918482744985	0.00335904688288251	0.290836273680827	0.53390617681517	0.635811515375368
Arhgap12	-0.374894545269431	0.00104926474019928	0.00293503932176192	0.0824037980573182	0.409234099415329	0.519101911785022
Arhgap15	1.06913973440503	0.00171364279148623	0.00446997155686063	0.0589993646374374	0.840309554345414	0.886072418080675
Arhgap17	0.368615008928333	0.000396463539856201	0.00127384868108768	0.142424349293173	0.114508632639279	0.188660085444251
Arhgap18	-0.158391895149735	0.228061037425797	0.300539420933199	-0.26731015146917	0.0468328561407865	0.0918428374401556
Arhgap19	1.20586660202089	0.000182645611401346	0.000653461277543579	0.226895945354241	0.398183998926837	0.508334617465675
Arhgap21	0.150347736181066	0.213900269125992	0.284788414766439	0.213028321361278	0.0862052089032703	0.15001072314351
Arhgap22	4.92813787894275	2.64173551752275e-09	7.21065556695481e-08	3.33352145119554	1.78858122781799e-07	3.51637570901224e-06
Arhgap23	0.530712582833903	0.00150221979175632	0.00398723891452255	0.412999301326448	0.0102291555461287	0.0261248618299293
Arhgap24	-1.22965708967641	1.88319370277081e-05	9.5982791442528e-05	-1.51458967783813	2.84979010805097e-07	5.2160806704261e-06
Arhgap25	2.03514236216489	1.36880635888767e-07	1.6700919088987e-06	0.587794938037383	0.0436177155088731	0.0865886494715759
Arhgap26	-1.41209660951435	2.77106202843382e-06	1.96737096973633e-05	-1.24734006733329	2.41085819100986e-05	0.00018200555097221
Arhgap27	0.399046182449109	0.155822128081738	0.217063884099196	1.23309633673977	1.19283611522333e-05	0.000103696334395141
Arhgap28	0.842613374303084	0.0120322029704324	0.0239265351754658	0.0946937038857499	0.770837553437357	0.831002000594442
Arhgap29	-1.38614602149737	1.44375662914922e-07	1.74504616818148e-06	-0.795403779831275	0.000220785713191805	0.00109667306372339
Arhgap30	0.769374072970882	9.3690025511202e-05	0.000372771211041881	-0.0458614548137812	0.783253002430705	0.841693101075485
Arhgap31	0.189883623149486	0.274910784204559	0.351854765871209	-0.230434842942441	0.192844465324005	0.287589077982128
Arhgap32	-0.558111514021252	0.00937044011952837	0.0192629828546666	-0.429934235487059	0.0320212025252686	0.0673432142276632
Arhgap35	-0.456031104428065	0.000220676257156817	0.00077222956107876	-0.273859904142295	0.0145729267404376	0.0349790567402462
Arhgap39	-0.240012185734073	0.210365865598183	0.280640881912656	-0.18325781627398	0.327777649125596	0.435868925717387
Arhgap4	-0.240850494264158	0.077185892123385	0.118709199735057	-0.237585890098604	0.105938632792844	0.177093514231063
Arhgap42	-0.838520121164164	3.33080626600939e-06	2.28618865631318e-05	-0.67975676594103	5.43872036828305e-05	0.000350858615038802
Arhgap44	1.48727386217904	0.0114111144581079	0.0228043838410041	-0.408576127753732	0.274329729267146	0.379403089758783
Arhgap45	0.475368411622247	0.0166091502510171	0.0316361551596947	-0.299075601930435	0.119441237476988	0.195222325390674
Arhgap5	-0.259329064655151	0.0591111051418334	0.0944447380062232	0.102125657402954	0.442212801780637	0.551912044271545
Arhgap6	-1.40411465276322	8.22667222303383e-06	4.85626472744223e-05	-0.994292192829375	0.000105293673728288	0.000599236101861756
Arhgap9	0.93092726537755	0.000681816672094896	0.00202072463833817	0.259998969581951	0.312348005425397	0.4202005849617
Arhgdia	1.74643329747085	1.59589893771292e-14	8.6282889874733e-12	1.37270459013478	1.8710844870063e-12	5.84485214085502e-10
Arhgdib	0.797433062190308	7.84189456323811e-05	0.000320074076293374	-0.200893772118226	0.237426010458588	0.339280007015997
Arhgef1	0.0486489695843826	0.538177865026574	0.612712905862036	-0.000718167757031374	0.992722343569298	0.995768373309092
Arhgef10	0.772691828449212	0.00687955144721904	0.0147962830622016	-0.16803003360093	0.52460818401339	0.627877159870262
Arhgef10l	-0.183837764184555	0.194223305407964	0.261914524570199	0.0630851439664335	0.649407203672967	0.73496837575656
Arhgef11	-0.465587834988543	0.0001169902860769	0.000449940479174553	-0.392765122933705	0.000793819890544425	0.00313598299501645
Arhgef12	-0.208394968641819	0.0424347857558984	0.0710379639598266	-0.133159006721178	0.18295992312905	0.275449034960378
Arhgef15	-0.388688085619245	0.0332652043067832	0.0577223771065858	-0.550406344939679	0.00327946908106004	0.0100741907501007
Arhgef16	0.663223643656751	0.00088169149736689	0.00252782732581815	0.274540749216887	0.0966319578134633	0.164370211880912
Arhgef17	0.219752728436211	0.255228448545033	0.330363379484119	-0.318744136307111	0.123171326653375	0.199932949049248
Arhgef18	-0.266992646237333	0.0340979789286644	0.0589666669209818	-0.00112841599207947	0.992410564225513	0.995597723474025
Arhgef19	-0.0602317975752529	0.758283605047314	0.80824936579846	-0.388576098334855	0.0566239956497873	0.106797733375696
Arhgef2	3.84707779071762	1.25021614638503e-14	7.8414483564272e-12	3.05638407189038	1.44630272880215e-13	7.52988054028586e-11
Arhgef25	0.385971928011938	0.290928196460284	0.369529019394797	-0.528427329955096	0.135018902655678	0.215237096238475
Arhgef26	-0.601293156195622	0.134817053086053	0.191814100731847	-0.217545566989873	0.602420589717342	0.694401494846796
Arhgef3	0.100593702133706	0.412706821787103	0.493485862016103	-0.261432735447135	0.0454939641310288	0.0896800804641526
Arhgef37	-1.79440007906317	8.4848594170822e-09	1.81263934385903e-07	-1.04197277355399	7.89429178083678e-06	7.39800397088151e-05
Arhgef39	1.36130315525554	0.0324476772857364	0.0564780831606731	-0.511482452477611	0.36047246244387	0.470444843057607
Arhgef40	-0.151912189614008	0.337410994124874	0.418179011145597	-0.689560083366269	9.22583111503948e-05	0.000536342051216336
Arhgef5	0.860132992493818	2.09451174067441e-07	2.39175885773032e-06	0.539848839777193	0.000110736015264016	0.000622631191349808
Arhgef6	0.622466341099203	0.00711943781267722	0.0152325627599397	0.147799458470527	0.460028322003088	0.568294061200229
Arhgef7	0.521695628639942	5.95702509072838e-05	0.000254059167780245	0.52103202809394	6.14831767448605e-05	0.000388086670634263
Arhgef9	0.422042812458942	0.0555547899541966	0.0895771601727623	0.951589394733067	0.000145916236030912	0.000777832586229248
Arid1a	-0.428979589451459	7.06820320970815e-05	0.000292228625055492	-0.554127641132097	2.52098630818528e-06	2.95066648910579e-05
Arid1b	-0.117619446039761	0.260479805204342	0.336046679676711	-0.0456049891261658	0.657498882970093	0.74206839003698
Arid2	-0.183480414551084	0.0684058642256383	0.107068392542011	-0.119746434505211	0.222004391067912	0.32198882844012
Arid3a	0.676997692573199	0.0225806527203974	0.041292602483495	0.0117371603695373	0.967731611607194	0.978028849260359
Arid3b	-0.392174407450799	0.0384114994340386	0.0652744738327226	0.00419237123111937	0.981798108671085	0.987983106420605
Arid4a	-0.409294683363627	0.0014869674329995	0.00395203274828398	-0.477194895512707	0.000375515518651083	0.00170333063752122
Arid4b	-0.252352482827368	0.0445190898955566	0.0740807277992455	-0.168053619496304	0.168617297540014	0.258145178465395
Arid5a	1.19256731542829	7.62223843776844e-06	4.58083820947888e-05	-0.0719055278234523	0.756485246031395	0.819758950313237
Arid5b	-1.4318220091937	0.000196534713044881	0.000697472471919185	-0.98421244760719	0.00517542162140624	0.0148350125881133
Arih1	-0.0213658933017866	0.825379876664953	0.862950161865321	0.0595489357090484	0.540584792384487	0.64159071483863
Arih2	0.351843549097671	8.82503821329883e-05	0.000353630450867564	0.595730993679144	5.84058628794483e-08	1.55494548200077e-06
Arl1	0.150010172717808	0.188847247052422	0.255892206652775	0.193680558293045	0.0935734515736548	0.16013659712331
Arl10	0.263713077772628	0.279630978196591	0.357115713683064	0.134901154753905	0.555496019670831	0.654078572459944
Arl11	2.41100057521863	4.87127152992734e-05	0.000214926126478935	1.55725770579986	0.00903288891571343	0.023614528452331
Arl13b	-0.601214130321868	0.00384944448221644	0.00896778937462984	-0.521910640789347	0.0103565964953633	0.026402371587835
Arl14ep	0.22856628489697	0.116436526279104	0.169068925256819	0.506252601371338	0.0018329973558025	0.00623130443301468
Arl15	-1.21135490836075	4.5894965756105e-06	2.99510461296921e-05	-0.996734862968662	7.863487861865e-05	0.00046957115069769
Arl16	0.0709082870886539	0.544573542184398	0.618741535926777	-0.362556778561454	0.00368776990324828	0.011107559787864
Arl2	0.24499455850811	0.102879706794634	0.15198949431552	0.36396624285355	0.016987697637525	0.0398852155296
Arl2bp	1.20363035412034	3.64617997843618e-05	0.000168433624570744	0.187781303988506	0.336524437683535	0.444848976915315
Arl3	0.231518634500604	0.0990671101905716	0.147207861305377	-0.242716193178513	0.07619884060875	0.135482810831925
Arl4a	0.0821306803129271	0.722597202140079	0.778535208897301	0.657359584733766	0.00850583874536213	0.0224411740321988
Arl4c	0.487863590515079	0.0506614349079213	0.0828656958925587	-0.126046103551302	0.587204829762931	0.68127585770696
Arl4d	-0.837166016764608	0.0395389391738685	0.0669153464925439	-1.30603201555625	0.00246441554649549	0.00795277532990981
Arl5a	-0.612595427322351	0.00195673686759208	0.00501748452166033	-0.711068086047581	0.000507595953115944	0.00217932841691536
Arl5b	-0.313866366198058	0.0524631116952737	0.0853333089356673	-0.0260032802255399	0.868246772863424	0.907363384591566
Arl5c	2.37996059318191	5.65604241490735e-05	0.000243140636777837	-0.00124936417172161	0.997601574872398	0.998930906152794
Arl6	0.345422042612912	0.169040687069632	0.232847127696013	-0.510632492050322	0.0110856760823112	0.0279714981677229
Arl6ip1	-0.357919993201143	0.0473509863557681	0.078096071242876	-0.306030847194473	0.0892211483859969	0.154133179656133
Arl6ip4	-0.112966576998033	0.337306580407663	0.418123333403044	0.165450318232287	0.168032832641614	0.257485049601037
Arl6ip5	0.461094673373569	2.71211236965475e-05	0.00013047283908363	-0.0931974555914072	0.298053465646387	0.404319264720169
Arl6ip6	-0.493283246359459	0.00585180363342378	0.0128932294161502	-0.157946622227378	0.331184684166035	0.439360428965832
Arl8a	0.825595109419218	1.00838448473761e-05	5.72259212836356e-05	0.559448332366051	0.000413425322768552	0.0018414194430157
Arl8b	0.124900183862283	0.0912887480144987	0.137113573121039	0.255606796025086	0.00153951382066762	0.00538988972539908
Armc1	0.0498607127441906	0.579750848754872	0.651860316825087	0.20180202212764	0.0329403744548148	0.0689462244954335
Armc10	0.238122045305512	0.0346049347816953	0.0596787594437848	0.37658814856605	0.00187157834220892	0.00633031202031539
Armc5	0.233313120788458	0.063147824128542	0.0998623088891747	-0.0898176914162554	0.473973301232508	0.581839376074174
Armc6	0.0148575722053379	0.934541394045885	0.950774290808642	-0.106954571248977	0.585744630036476	0.680159065656735
Armc7	0.261467788669476	0.150350200375613	0.210528058612385	0.225640069707966	0.215873290333441	0.314658937060164
Armc8	0.365133466958587	0.000338166624626172	0.00110856079308208	0.24078507155239	0.0102508649762729	0.026151798361428
Armc9	-1.25882514437053	4.00048487185737e-07	4.04567020458267e-06	-0.914548530164083	4.3521651514571e-06	4.53173226178018e-05
Armcx1	-0.607831306312708	0.0379033656847259	0.0645023418441531	-0.201502760560379	0.461590891616845	0.569573662522647
Armcx2	-0.0999322568225547	0.694967724520141	0.753909654543882	-0.655406573821143	0.0124311843871693	0.0306194426021446
Armcx3	0.633237047826456	0.00413483553007652	0.00953624004040782	-0.15401895209354	0.397290294428363	0.507424102196937
Armcx4	0.782248386293202	0.00764421461879812	0.0161926951320743	-0.392144907950071	0.169291433842042	0.258825421089037
Armcx5	0.625372845730482	0.0265977775586245	0.0476165256166052	0.660229651009168	0.0197257477708138	0.0452340679305594
Armcx6	0.48446624666477	0.346655261422519	0.427787991380594	-0.490707684720092	0.296515843543714	0.402756132253743
Armh3	0.238446811907004	0.0258213802371455	0.046433560444359	0.27626937895195	0.0106978694776229	0.0271640085344915
Armt1	0.283426971116354	0.016059102360318	0.0307258475403553	0.0613417681569288	0.573426554183313	0.669434189199804
Arnt	-0.247186341585372	0.0120229622658344	0.023914925791826	-0.0785848316984517	0.394985329505938	0.505030814704836
Arntl	-0.990122360240947	0.150895495910374	0.211142542903855	-0.866721352032575	0.149959863891948	0.235345071645541
Arntl2	-0.357501431476892	0.325271293179083	0.405951469488324	-0.377651941426003	0.302010762616107	0.408483141546678
Arpc1a	-0.537962859147915	1.05654524237261e-07	1.36861226108029e-06	-0.368817268522686	2.49511845256345e-05	0.000186761874801301
Arpc1b	0.561697049665891	0.000469782593696492	0.00147043730117826	-0.077698991472162	0.575952799117529	0.670990261660459
Arpc2	0.287054988822878	0.000673818641785818	0.00200123994244311	0.24974614607815	0.00224436130090503	0.00735922248817868
Arpc3	-0.0291523914247804	0.702756800188627	0.760715566013517	0.0527859243593616	0.491141295658977	0.597850120633724
Arpc4	0.149053776766821	0.163094775237134	0.225785232963205	-0.0424392456342444	0.684704043024059	0.763337173533028
Arpc5	0.0123917129439217	0.84185950309107	0.876334347967355	0.0185513403474591	0.765126038621719	0.827082184320632
Arpc5l	0.270114288090146	0.0126579437893461	0.0249520005394528	0.567040474622903	1.0392630138656e-05	9.26374139880069e-05
Arpin	-0.252582232999451	0.0344578393425802	0.059482367195011	-0.475450665020342	0.000110314186980533	0.000621360053294393
Arpp19	0.791223040963281	2.42793407396578e-06	1.76562179398536e-05	0.995927532204735	6.98245580188578e-08	1.78134993116349e-06
Arrb1	0.587671958851554	0.000159899802779064	0.000587176470132002	-0.108663807650129	0.418429115609751	0.52846883002033
Arrb2	0.528876511268933	0.000156458190383511	0.000577252698745674	0.159382479124409	0.182667491451576	0.275103058922971
Arrdc1	0.817907621174295	0.000577698460698229	0.00175279673257824	0.339582763202056	0.104959190692105	0.175811647230567
Arrdc2	-0.767442607200888	0.00158694983908651	0.00418296528933791	-0.43994770161776	0.0527023745470666	0.100931509401651
Arrdc3	-2.23235962293174	4.41606122119224e-07	4.37467037253695e-06	-0.874252836783958	0.0106057535097189	0.0269447093956478
Arrdc4	-1.01782576992675	0.0126724254473685	0.0249735433216962	-0.914065504989778	0.0222942641014023	0.0498784405893536
Arsa	1.07375295544066	0.00246241211088691	0.00613182055672938	0.84587009156713	0.0107430791582501	0.027249271693887
Arsb	-0.545189753306659	1.50451972341195e-05	7.944791041323e-05	-0.575218743210441	4.06315647429562e-06	4.30471477111245e-05
Arsg	0.551173139355567	0.0112391755557967	0.0225290115938633	0.991101138960086	4.53602797826422e-05	0.00030293856862108
Arsk	-0.131539123259052	0.274023396536055	0.351038629828427	0.0551202322946516	0.637554271129972	0.72432719544767
Art1	2.36008015838464	0.089404756703291	0.134657951888799	-0.0262507846345752	0.987009775851854	0.991524077692383
Art3	0.341273691371325	0.299416900889084	0.378498505017793	-0.0474952570042713	0.890293194903647	0.923809805917219
Art4	0.97229643802025	0.000503213485374793	0.00155979536139216	-0.113991369135291	0.629027690512503	0.717470229876111
Arv1	0.419910036584598	0.0189560741910003	0.0355240014535251	0.637878008157551	0.00118851994035646	0.00436100882317691
Arvcf	0.386264783053753	0.00562145911385749	0.0124481491435877	0.218378625730356	0.0911230283916411	0.156645589800028
As3mt	0.0965578325115857	0.390329565089003	0.470732901205913	0.381383478569031	0.00226976581127132	0.00742002279280023
Asah1	-0.165194467766975	0.227079767932518	0.299358557425435	-0.0442498506891296	0.738608172278336	0.805665793258057
Asah2	-0.955848189079163	2.78732256158123e-06	1.97686141514366e-05	-0.632066319496607	0.000350035554816921	0.00160641521190384
Asap1	0.0542441862694742	0.659764829963788	0.722599705864386	-0.125711480550995	0.311987259826924	0.419795626628417
Asap2	-1.65328276163449	1.50352721954167e-05	7.94253368098358e-05	-1.47402645063572	1.23482276211463e-05	0.000106555577452703
Asap3	-0.817035071529654	0.000561123462829938	0.00170877654181119	-0.765559415703892	0.000804135659588384	0.0031601160097383
Asb1	0.31577836307434	0.0282373102821383	0.0501176604338406	0.11920858582812	0.368721720049252	0.47912009786766
Asb11	3.46526965675986	0.000907119056599533	0.0025901630263294	4.16670747186933	0.000214409341319227	0.00107119038181319
Asb13	-1.22616322246063	4.58824834648556e-12	5.96303237728049e-10	-0.400388273692784	0.000127706770928155	0.00069769688260283
Asb2	0.238689737109986	0.651995422473714	0.715967475487305	-0.630373238909909	0.0688282417317326	0.124843394513794
Asb3	-0.347213869588872	0.00114427870892194	0.00316014259554336	-0.460950793955841	4.35976043801442e-05	0.000293902939028301
Asb4	1.71759307179574	0.000144715730131206	0.00053945081369779	0.994914191358485	0.0169931390628708	0.0398852155296
Asb6	0.403210783247458	0.00243809444912084	0.0060779049721592	-0.0373420383495793	0.742218174891988	0.808161183923833
Asb7	-0.443633805502428	0.00263329227543204	0.00649414822284216	-0.319483176348828	0.0182319411959626	0.0423683910384603
Asb8	-0.247384054529943	0.019748978488638	0.036798964821684	-0.102665739294689	0.309049716275877	0.416520792108341
Ascc1	-0.150733239703059	0.076976384483085	0.11849069608834	-0.0178479119508212	0.828754761355202	0.877442621101911
Ascc2	0.363912296404146	0.0266997047416556	0.0477746626213662	0.108912912239814	0.484603574494221	0.592508693282183
Ascc3	0.392079277072932	0.00675818727578286	0.014579471844027	0.543921728222146	0.000470788352379928	0.00205078149036401
Asf1a	0.207488498461609	0.0532355144144541	0.0863924758859364	0.33928380468207	0.00359021646558955	0.0108555975170558
Asf1b	1.07352069180706	0.0159246021896243	0.0305183548711041	-0.479020550853954	0.301418698536532	0.40787857579207
Asgr1	-0.172189859812564	0.050372174166819	0.0824597242649324	-0.141138385729668	0.099579554651837	0.168466698729194
Asgr2	-1.0564776957248	3.26692464167167e-10	1.50075685254832e-08	-0.550567403312633	1.34970002948297e-05	0.000113473285373458
Ash1l	-0.258944200074819	0.023363833544536	0.0425586896637998	0.0380136903413284	0.723126228285278	0.793262676562964
Ash2l	0.0735416436825096	0.351070122153726	0.432022472828059	0.322635243046412	0.000407233335336771	0.00181733883044515
Asic5	-1.01393961919428	3.77244769724225e-05	0.000173411698103775	-0.691899306307494	0.00622430659920465	0.0172891706243353
Asl	-1.04821174937898	3.35279150432393e-08	5.55780544531622e-07	-0.485692294366441	0.000930507950458873	0.00356116260811336
Asna1	0.322322657053832	0.00899536103022092	0.0186034706490827	0.461668324685038	0.000406407919406677	0.00181534036323472
Asns	6.29227324512791	1.47671342540345e-08	2.87111488532453e-07	4.27566871743491	2.13529262084298e-06	2.59203871944644e-05
Asnsd1	0.0763931184925677	0.429975006788209	0.510227812799413	0.465261171662056	0.000100673197575002	0.000576911185614269
Aspa	-0.556931488554933	0.000485879483188455	0.00151374288457006	0.0739886495651838	0.569703460222598	0.666266339080373
Aspdh	-2.99231467439532	2.41720438241901e-10	1.19223305276014e-08	-2.26011281611609	1.23985872809546e-08	4.57976936466906e-07
Aspg	-1.60286496545075	1.05305798563022e-10	6.16784837666832e-09	-0.408857743029599	0.00856527113505936	0.0225683254630796
Asph	0.0780730869301705	0.428783084729451	0.509372417987146	0.0856698118769668	0.385847379266845	0.496190340348919
Aspm	1.78907584511986	0.010557362612034	0.0213501433228832	-0.901437018521851	0.168237567805985	0.257756456746455
Aspscr1	-0.0336744488898262	0.733216988497023	0.787784505925412	0.0917174783983441	0.356838691528481	0.466395303283669
Asrgl1	0.918179747082178	1.12613700231604e-08	2.29421852776182e-07	0.796758928774701	1.35462308102675e-07	2.84632834827998e-06
Ass1	-1.16211581686243	3.74709221529564e-08	6.09639760074199e-07	-1.14410762801542	4.77288914894284e-08	1.33120045172003e-06
Aste1	0.028601452120335	0.857163777006534	0.888842668440605	0.350486166704066	0.0406724161681672	0.0818459424310968
Astn2	0.250347695901235	0.355210438737295	0.436124826389217	-0.211008620583502	0.422395981021114	0.532451347643327
Asxl1	0.156763202754279	0.177755557849028	0.243444064369036	0.246507368103964	0.0400825714427797	0.0808611806502804
Asxl2	-0.0657051741131003	0.509874458784606	0.586474532946175	0.185144457063152	0.0681390902078228	0.123958999747815
Atad1	-0.513317256828596	0.000182542974460756	0.000653260334010907	-0.254931251870617	0.0356929832232096	0.073525244016509
Atad2	0.95426341394024	0.000119562955420997	0.00045833009663293	0.165116886928578	0.432276911514816	0.542643020643308
Atad2b	-0.38267469740898	0.00320021324521461	0.00766259063470197	-0.300282501421921	0.016014548252552	0.0379175517578108
Atad3a	0.427766229812526	0.00113752582113123	0.00314334587529815	0.710163772844442	3.15169501572659e-06	3.51893382335733e-05
Atad5	0.0159179700139722	0.924135734531333	0.942643931522164	-0.125681393734269	0.490864217076695	0.597668107357913
Atat1	-2.03749574775245	1.76035615322668e-10	9.2333307633983e-09	-1.97564633692681	8.92105899018845e-11	1.10002917741297e-08
Ate1	0.0452663142243841	0.609313540056796	0.678425380798287	0.217260024484119	0.0207257236379461	0.0470133124380521
Atf1	-0.384647012621406	0.00272215442982586	0.00668401847677111	0.0481245035169895	0.677653504978144	0.757396463344022
Atf2	-0.270797336099626	0.0177856700981287	0.033612955709787	-0.0963633911834307	0.369153453998198	0.479509787044046
Atf3	4.17727765064008	2.66904422109316e-11	2.13174742135833e-09	2.19092787759833	1.22464280106455e-06	1.68277652537286e-05
Atf4	0.35980381653476	0.0284608207801227	0.0504443018164399	0.331811966712822	0.0394938296543126	0.0799373309504207
Atf5	1.03943367397992	2.20792663259432e-06	1.6258158551272e-05	1.53411896972958	4.10600110102088e-09	1.97470185091869e-07
Atf6	0.674395064009973	1.76199248263799e-05	9.06932564205135e-05	0.824834252165924	1.05461727489081e-06	1.49615007161031e-05
Atf6b	0.262060759104134	0.0602823357399376	0.0960758269270184	0.0468721248583606	0.725783120597424	0.795087574285162
Atf7	-0.265169934054502	0.0494522841114742	0.0811049769869319	-0.175442985802436	0.187115136636281	0.280866844748876
Atf7ip	-0.309728838967688	0.0244413502759276	0.0442690453329099	-0.212848035604653	0.110964942124534	0.184138140885914
Atg10	-0.160273592222135	0.257968938540225	0.333511392353531	0.37006879739568	0.00982252569234745	0.0253256132900455
Atg101	-0.156864949586259	0.30652869410976	0.386203625804508	-0.292150495061122	0.0681874790217948	0.124009203349451
Atg12	0.150224742852895	0.0426081605138896	0.0712857548611934	0.393138737640759	1.41584699061293e-05	0.000117488554587048
Atg13	0.310731497567997	0.0383212574017516	0.0651447472846079	0.266081729502776	0.0732392633292238	0.131116190094103
Atg14	-0.800805557806887	5.99248976843282e-06	3.74193707761896e-05	-0.520418591387861	0.000998333425029032	0.0037755106149134
Atg16l1	0.0796258777200656	0.361579835723553	0.442515040115444	0.244834440072173	0.00943383411473916	0.0244941644164921
Atg16l2	-0.880966454462134	0.0302888912375894	0.0532346766850206	-1.30066974634915	0.00305260355205754	0.00951029435533529
Atg2a	-0.302952401152575	0.0379230256324	0.0645223882007561	-0.319077526268874	0.0295911393146218	0.0631202800220999
Atg2b	-0.0774508227907935	0.497251989626068	0.574777667804756	0.139662821458075	0.226940107414948	0.32742451913496
Atg3	-0.815901894009946	1.26834490904903e-09	4.07989116395931e-08	-0.44383310248454	1.80575159609169e-05	0.000144800058107592
Atg4a	-0.560318542014472	0.00113463753143151	0.00313721474809849	-0.444715614708621	0.00606458198503588	0.0169381738453506
Atg4b	0.0566500996780119	0.422786895554008	0.503629705341705	0.0907842851795966	0.205097707382005	0.30204908042628
Atg4c	-0.349492943791938	0.0161589958066704	0.0308875447449505	-0.0873469657472343	0.514488365695673	0.619404158665988
Atg4d	-0.177999851275476	0.0872358387183856	0.131877900557452	0.178740024652726	0.0868778835056088	0.150903718036519
Atg5	-0.236000577300566	0.00165448708105771	0.00433739740739057	-0.0742954317826445	0.271171272909218	0.376169798955488
Atg7	-0.111877497877762	0.375550750619995	0.456118619445763	0.326099036974609	0.0138297321967314	0.0334453938825402
Atg9a	-0.568352411079329	0.000436673315156188	0.00138001726419751	-0.633955349132596	0.00017025824208071	0.000879573726177338
Atic	0.27972617293643	0.0244708186475619	0.0443052933705277	0.188051055961329	0.118063192267979	0.19347333804045
Atl1	0.192089578618621	0.397328568860583	0.477902600536769	-0.543220374740753	0.0178406944203947	0.0415630796058255
Atl2	-0.310770613032576	0.0545276713395068	0.0880826793862844	-0.0920275526589895	0.553061525629992	0.652158868029595
Atl3	0.0151384847869815	0.898620915120857	0.922374166035333	0.122622030355641	0.306940240614628	0.414273544149767
Atm	-0.193151543345131	0.374409455002481	0.455007669142377	-0.0568885246530124	0.774462676363764	0.833968273452232
Atmin	-0.17095885626222	0.194059557288312	0.26174392600286	0.0612971159107447	0.64493672225625	0.731177958283419
Atn1	0.246949737980675	0.113308813905519	0.165354745867802	0.518125664657516	0.00266939359422089	0.00848759686812102
Atoh8	0.0783828377156475	0.79299946072035	0.83731641398227	-0.151592382652451	0.598420160073856	0.691093673197354
Atox1	0.641220438558368	5.2214281056273e-05	0.000227518954993189	0.878971394626427	7.36265975462144e-07	1.12252611898822e-05
Atp10a	1.83460724438232	0.000104859040190996	0.000409331721178791	-0.490916908513247	0.07675405093315	0.136245952010013
Atp10d	1.86126128057946	4.74782443560532e-08	7.41557423236712e-07	1.74098207789823	5.53911439010405e-08	1.49737174964794e-06
Atp11a	-1.70866480493903	1.37549686047106e-05	7.37990815558845e-05	-2.23672174669957	9.23700895448424e-08	2.14464860313901e-06
Atp11b	-0.848069293912082	0.000141840407421942	0.000530985514548666	-0.623029360997585	0.00237471552416742	0.00770576549474178
Atp11c	-0.818131998015687	0.000902864346194386	0.00257931173213624	-0.552334746054602	0.0168965533673792	0.0396916528551554
Atp13a1	0.0156882812312471	0.873925578236019	0.903182226967657	0.0124954967959301	0.899889904773517	0.930607841639177
Atp13a2	0.309306557520301	0.00469956740542158	0.0106817645518744	-0.0498268175751644	0.622721484082245	0.711732327973341
Atp13a3	-0.521962816676345	0.0040541572409227	0.00937015592496717	-0.383929168031169	0.0274922082680577	0.0592181997585177
Atp1a1	0.165791872273719	0.12482106659478	0.17944464441837	0.560795359031474	2.49843905249649e-05	0.000186910898142327
Atp1a2	3.3772282907678	0.0183239940457129	0.0345467253622031	1.9277319296097	0.120659314186254	0.196787095894672
Atp1a3	3.85478518662527	2.75912717795605e-06	1.96181339102318e-05	0.703140857365523	0.208099816511655	0.305637772511163
Atp1b1	-0.2037884830374	0.258737500973698	0.334351264128266	0.201457879552246	0.264451118040748	0.369485674087682
Atp1b3	0.0904984210410937	0.332256113327119	0.413174467890951	-0.120149447593398	0.204015058493564	0.300706687348646
Atp23	-0.645454712653402	7.48839252352302e-05	0.000307790449424453	-0.586930550559437	0.000575460293902337	0.00241110144601644
Atp2a1	5.24298719157602	0.160037046235617	0.222142861551701	1.67607760671724	0.728830106313556	0.797661538807977
Atp2a2	0.155379996055418	0.31614579071504	0.396649534102224	0.016867340464426	0.911695297437608	0.9390017690665
Atp2a3	0.902792967083145	0.00135270907817986	0.00364133119723751	-0.378468658565347	0.140106744242578	0.222213754238737
Atp2b1	0.323711358357071	0.00105250444800099	0.00294077818039155	0.0587050486992657	0.500260872508708	0.606475005846248
Atp2b2	1.05750773891221	0.0340443049542699	0.0588925418092754	-0.16855703854781	0.708199920866618	0.782269863870977
Atp2b4	-0.402068482222304	0.0842582614103487	0.127948404520392	-0.826743228471603	0.00113254569763082	0.00418401967716069
Atp2c1	-0.492120966568831	7.72864978751466e-05	0.000315818692043877	-0.285510930317257	0.00989137588891852	0.025453513753143
Atp4a	0.805492596590862	0.120988739867271	0.174685570697846	-1.40697205084447	0.0308570029443392	0.0653549498735576
Atp5a1	-0.290322338964582	0.0003432572927996	0.00112265420309074	0.211139661899022	0.00608002963824327	0.016969594515074
Atp5b	0.0395843079179787	0.585797396004734	0.657396934028305	0.478676512771417	1.23611823163538e-06	1.69357836082831e-05
Atp5c1	-0.370251502570046	1.02892020165111e-05	5.82033451694554e-05	0.0885933939682531	0.190273333197606	0.284630440008381
Atp5d	0.121526728091991	0.351555644714486	0.432355004177737	0.440708263086833	0.00234926010759476	0.00763903523767281
Atp5e	-0.502000115395292	3.0373231684653e-05	0.000143659662783031	-0.0853083550116391	0.383443134384131	0.49395712427032
Atp5f1	-0.173104421082673	0.0153991146106462	0.0296365490254454	0.29905435485291	0.000179855251690672	0.000921029243357296
Atp5g1	-0.192937552684073	0.137153434557099	0.194508255606249	0.19277865711347	0.138567797857016	0.220170400641582
Atp5g2	-0.0177113049328224	0.866093928284492	0.896515636958402	0.32786583652361	0.00511495656496998	0.0146886505482703
Atp5g3	-0.0860750187945598	0.394549867238527	0.475007492614935	0.455772852201065	0.000159085458959978	0.000832563029262997
Atp5h	-0.262713492277624	0.00755963998136753	0.0160377089070455	0.397613806823047	0.000221176501308505	0.00109822609639479
Atp5j	-0.479966806607773	5.04975041710949e-07	4.82230581612148e-06	0.0243424518236282	0.725718166640619	0.795087574285162
Atp5j2	-0.264419313393543	0.0116038437317341	0.0231369122463811	0.324653720622505	0.00275633284304645	0.00872849082556971
Atp5k	-0.444898600263086	2.71463056178211e-05	0.00013054930484766	0.0308382415726154	0.718189045936713	0.789815880963023
Atp5l	-0.155757440306212	0.17173877636492	0.236193325443859	0.346883155627363	0.00433491818779281	0.0127775099529888
Atp5md	-0.24400835708196	0.0210690031138857	0.0389590866577073	0.143205167219857	0.159089233908219	0.246750093087884
Atp5mpl	0.0683062097995606	0.480404276436454	0.558656759916217	0.512782663963947	2.26236136893679e-05	0.000173307976910869
Atp5o	-0.0445087627575642	0.684869435793123	0.744851811136861	0.48307448426828	0.0002092296402982	0.00104853513499886
Atp6ap1	-0.0182709358746518	0.762858266238897	0.811955678694645	-0.020200887176018	0.738513398081842	0.805624929135221
Atp6ap2	0.389754792357037	0.00612746138228331	0.0134060271829971	0.541764948179128	0.00030347329279368	0.00143247954224337
Atp6v0a1	0.0115714549076174	0.893592499469573	0.918487113559797	0.115692278929396	0.189411064785461	0.283642413730609
Atp6v0a2	0.19428296593269	0.0763784999466233	0.117750885473753	0.115024772019963	0.281571134652725	0.386716701496175
Atp6v0b	0.327533812430491	0.0131696659378666	0.0258195249774882	0.633018045581388	3.19350664570711e-05	0.000227527232228611
Atp6v0c	0.427930538882065	0.000404173534684761	0.00129354732007668	0.477496227022355	0.000102538822568393	0.000586406927926728
Atp6v0d1	0.366254937522167	0.000448612457057599	0.00141264805587833	0.623703245012815	5.3355255452877e-07	8.57159801029819e-06
Atp6v0d2	2.69769359881835	2.40245563403787e-05	0.000117711114840259	2.1204286922093	0.000551185460803806	0.00232952917093178
Atp6v0e	0.88079237460982	7.54514975186132e-08	1.06809838934456e-06	0.799016902358854	3.168555495919e-07	5.65951519772978e-06
Atp6v0e2	2.53735262259375	1.11321590366766e-05	6.18272459812575e-05	1.27696969364801	0.00142569339259976	0.00504937566635797
Atp6v1a	0.487764498359074	2.08958535094152e-05	0.000104410041121139	0.551695283354904	3.81446210346454e-06	4.1030278774097e-05
Atp6v1b2	1.05141207516443	6.85329473187337e-11	4.52285277211004e-09	0.948657221609424	4.08920546943306e-10	3.57028542978898e-08
Atp6v1c1	0.477875173469419	1.0874664542942e-05	6.08055526969516e-05	0.623314962120157	1.91148312408959e-07	3.72672930309672e-06
Atp6v1d	0.227492176710255	0.0219701868304129	0.0403547518979634	0.462267280974152	4.25975111052379e-05	0.00028774301470751
Atp6v1e1	0.37460185192476	0.000417095574166496	0.00132859782334063	0.490277613975373	2.03531837491817e-05	0.00015912266794314
Atp6v1f	0.112664022682736	0.383232358212801	0.463446082191788	0.397421674051111	0.00458775229791613	0.0134019189633847
Atp6v1g1	-0.508591981351087	0.00250938115748768	0.00623112010789688	0.0353052632469879	0.8124691128778	0.864955946661863
Atp6v1g2	-0.832083236504975	0.00222439889831102	0.00560844021803441	-0.862736517475104	0.00109363752713422	0.00406807693012059
Atp6v1h	-0.116478641248607	0.260476560790147	0.336046679676711	0.737299501647116	2.96423614765173e-07	5.40738947557009e-06
Atp7a	-0.227079516643923	0.47286435703167	0.551302502014945	-0.853419435156434	0.0110780634279983	0.0279627110086859
Atp7b	-0.416488489774964	0.000438284108690404	0.00138364265952202	-0.137261612825928	0.179660360845224	0.271703678580022
Atp8a1	-0.199677868663226	0.47071547638453	0.549115971081937	-0.679052498400811	0.0192281672045962	0.0442881118130442
Atp8a2	1.12046343997874	0.020719050681298	0.0383877284074082	1.2654696979726	0.00472839691193569	0.0137442256805376
Atp8b1	-0.989101890436941	2.74373802883298e-08	4.70350310625673e-07	-0.62950640331358	1.80870337174719e-05	0.000144821440389813
Atp8b2	0.668544171473316	0.00794061961651691	0.016729809644691	-0.421143117250509	0.0677759634241484	0.123474172868488
Atp8b4	0.819048021999821	0.0039836355820004	0.00923144829808434	-0.11250760621013	0.692922968602365	0.770054405063123
Atp8b5	1.2206796274306	0.000757444884503895	0.00221636193619302	0.331220645512274	0.307838434529184	0.415255081836352
Atp9a	0.93995139309798	4.45472013206108e-09	1.09284469278155e-07	0.425197759750242	0.000322325096685343	0.00150352420556477
Atp9b	0.230987938960153	0.00469312789293102	0.0106697879331928	0.268703697387654	0.00141293621571139	0.00501556676370076
Atpaf1	0.0150899510470954	0.914926601000972	0.93558961498426	0.302578648600341	0.030873225112698	0.0653788679435366
Atpaf2	-0.220418290602803	0.00710574801338341	0.0152113244714453	-0.0433053998978599	0.560830492358028	0.65861271771736
Atpif1	0.720967160953522	0.0012400166356091	0.00338464346538973	0.515249022847474	0.0139861251708484	0.0337631738840145
Atpsckmt	0.368197730473442	0.00810693747265716	0.0170113778255175	0.484179669151583	0.000962105589894161	0.00366413391415395
Atr	1.39877907055196	3.47537431005571e-09	9.04691419934318e-08	1.59837204871118	4.3140634312857e-10	3.63130476967563e-08
Atraid	-0.218689049434889	0.0265945979215862	0.0476165256166052	0.204692876477321	0.0364367777113655	0.0747397434122361
Atrip	0.071372481841252	0.577695212724282	0.649964911578777	0.0332168975556506	0.798581445155993	0.854376997835284
Atrn	0.544202977828059	6.94954079909492e-05	0.000288510617285521	0.628739326209462	1.16179418979685e-05	0.000101499943604564
Atrnl1	-1.06972229520082	1.25000848793424e-06	1.01497541299693e-05	-1.23963391375031	7.75423020430476e-08	1.90906502510162e-06
Atrx	-0.441325398561196	8.00342537401792e-05	0.000325250507321682	-0.259161081947017	0.00957509714187867	0.0248105328153711
Atxn1	-1.31881590065011	2.7195872101827e-09	7.35177642568043e-08	-1.08497045651708	4.2987565921868e-08	1.23070512049633e-06
Atxn10	0.60155522749009	2.74749487734406e-06	1.95552078434559e-05	0.512849049337618	2.32990724456084e-05	0.000177130914747386
Atxn1l	-0.251964241525774	0.0136041037640188	0.0265588097531254	-0.136083018616429	0.153501752540322	0.239771240594318
Atxn2	-0.0407388337277039	0.629153234667565	0.695471922614881	-0.0124633936412986	0.882695967415963	0.917755711092174
Atxn2l	-0.330781284628775	0.00801610049845391	0.0168686114830489	-0.362357680853727	0.00423318885029782	0.0125354825507977
Atxn3	-0.433472158510396	0.0002283767365603	0.000793628138712132	-0.384524453758055	0.000653965419612764	0.00268276294318356
Atxn7	-0.41192659113872	0.00532943435023639	0.0119159946971963	-0.257417533365085	0.0657015681063057	0.120585839257128
Atxn7l1	-0.503325691364989	0.000257133878015078	0.000878806448640398	-0.301422013230514	0.0148422289117762	0.0355308603223499
Atxn7l2	0.426059507650328	0.116794150598638	0.169464840520753	0.6002938242847	0.0293886218633765	0.0627358933232321
Atxn7l3	-0.0564172557774949	0.522819450787467	0.598474563794951	0.0290847863430184	0.741976668679072	0.808023398793129
Atxn7l3b	-0.414438300444983	8.7366849172711e-06	5.09169070821227e-05	-0.19304346095321	0.0136072379757934	0.0330072380027139
AU020206	1.07822457098105	8.43577480081626e-06	4.95121863779015e-05	0.0845658072394442	0.636706296728575	0.72353924115712
AU021092	0.163897161123847	0.509288690297036	0.586184485343932	-0.496319851536993	0.0905987439557015	0.156014522085667
AU022252	-0.790360574864867	2.90698963938416e-07	3.12173822466181e-06	-0.360100692917416	0.00316113637087263	0.00977691836421486
AU040320	0.693079899897937	8.66898896114605e-08	1.17963866306612e-06	0.552941339971274	3.11927084904854e-06	3.48968819201973e-05
AU041133	-0.548638202402387	0.0265284628791588	0.0475279144063973	-0.109864970811566	0.625421861969481	0.714412084650171
Auh	-0.485237964769798	1.99148562116105e-05	0.000100482101136615	-0.0748767499406888	0.409675359274804	0.519560314446582
Aup1	-0.107764373202572	0.254717153892975	0.32973193040552	-0.0680471434736019	0.464963055287011	0.573030481165134
Aurka	2.05794673996149	0.00397152846402367	0.00920794583849262	0.0526032243908024	0.931461625432051	0.953021040010069
Aurkaip1	0.073715745590909	0.479759895622739	0.558045912517075	0.320336872482543	0.00502710780907533	0.0144688891220663
Aurkb	2.10016109095332	0.00780977763708071	0.0164887420012682	0.135957432239394	0.844776844529355	0.889527348327376
Auts2	1.1596238300054	0.00693493782796104	0.0148944875550265	-0.0366786959210185	0.926020251861874	0.949180886715937
Aven	0.125401937634857	0.263301692056477	0.339064848409481	0.211092851031911	0.0666030281224111	0.121795078225151
Avl9	-0.532643493451341	0.00329296031279758	0.00784960880396736	-0.171799235844427	0.288276179011738	0.39407743346961
Avpi1	1.40875660854143	2.3234273562886e-06	1.69840969044976e-05	1.07676883551197	7.89923049242396e-05	0.000471305106247893
Avpr1a	-0.678819846241879	0.0763212149748094	0.117675476461654	-1.13451197937159	0.00576398497598036	0.0162373420455623
AW011738	-0.453834721774757	0.011238101940091	0.0225290115938633	-0.993629239806888	3.95652252038317e-06	4.22484646272774e-05
AW112010	-0.382353770440014	0.0261194755497783	0.0469096036544313	-0.840123484972392	2.97462900500537e-05	0.000215609057423863
AW146154	-0.979616046889438	5.4147623514889e-06	3.43635730812097e-05	-0.737570183523975	6.94651396464776e-05	0.000426779487766842
AW209491	-0.320284942263052	0.0172827740322887	0.0327506005084771	-0.273828364290456	0.0411384343334628	0.0825659520086953
AW549877	-0.719441480603497	9.15899288106079e-05	0.000365553557436319	-0.358530629411805	0.0214791015398501	0.0483561727113396
AW554918	0.0511762342764315	0.767472898247258	0.815693825091615	0.152400937804169	0.347992161835135	0.456829082827464
Awat2	0.742963545457103	0.00629442628612487	0.0137200729266642	0.894724443104356	0.00178753670246156	0.0061018463881744
Axin1	0.0622175418573638	0.494438386158097	0.572089916390186	0.295035805904125	0.00356299440526113	0.0107847480845157
Axin2	0.285347690356172	0.0543304230185091	0.0878044097920421	0.0150707984456542	0.918467391324436	0.944193075899341
Axl	0.580988240369903	0.000314747217619068	0.00104079078759615	-0.268383744661271	0.0594387082961124	0.110942850982028
Azgp1	-1.02064331888518	5.82832102472427e-11	3.95718788874441e-09	-0.544785463422004	2.74171659300428e-06	3.15387153419486e-05
Azi2	0.0239675961426968	0.77890357746945	0.825097783608746	0.341839668801462	0.000542302320170576	0.00229989483546794
Azin1	-0.41501440229865	0.0216409603766604	0.0398333088928527	-0.191457664066719	0.266129010401871	0.370988704327684
Azin2	0.654150825363448	0.0572029921406769	0.0918134803061766	0.147791268967486	0.596498219983163	0.689610615865064
B130024G19Rik	-0.0229973669946162	0.913140963918916	0.934140348577848	-0.140342626264063	0.523549084754668	0.626983258169737
B130034C11Rik	-1.35271306344091	0.000761165011665552	0.00222539446110288	-0.871341891813794	0.0102712353869673	0.0261942590411102
B130055M24Rik	0.109478001252609	0.676580336610463	0.737949238961303	-0.352073550547894	0.194629723432897	0.289514288073676
B230118H07Rik	0.141331823073789	0.135403931096661	0.192454303278641	0.185195134735469	0.0559695646907513	0.105875948170891
B230208H11Rik	-0.398255534116038	0.221816119115623	0.293372802339351	-0.0542920454473054	0.860353998647967	0.901527853819938
B230219D22Rik	-0.301753594491411	0.00887431590545418	0.0183937273198126	-0.0784133738146773	0.462339181116921	0.570446929602437
B230307C23Rik	-0.702850917875668	0.000860414686879955	0.00247287860426733	-0.893902079560216	9.79719454838444e-05	0.000563729692045191
B230317F23Rik	-0.793012019312648	0.0150196329287048	0.0289855821085672	-0.827171856521338	0.00496679574294477	0.0143246302336017
B230322F03Rik	0.146640982660836	0.628635491938389	0.695039256738865	0.577360826815066	0.0511751526387035	0.0985167242731108
B230354K17Rik	0.353922100026349	0.00238353759792745	0.00596181281389078	0.0423729062707543	0.678582390478677	0.758133258858589
B230377A18Rik	1.61499501482972	0.000536791888698932	0.00164627111921276	1.00845402725593	0.0113356273707812	0.0284392136268198
B2m	-0.720761920796356	1.80900830022799e-07	2.11617987077288e-06	-0.876109715484731	9.23576315142556e-09	3.69877842221052e-07
B330016D10Rik	-0.372783132431455	0.0905226663983001	0.136108366837192	-0.0320722020430318	0.877072736668218	0.914208175837545
B3galnt1	0.311486002469395	0.262436948089619	0.338168134503234	-0.116273495177022	0.669031792935715	0.751284543321405
B3galnt2	-0.953749166908993	6.61016495367799e-06	4.06826132897774e-05	-0.862323230453929	2.72632317350614e-05	0.000201175458530057
B3galt1	-0.799958032537268	0.0331216229022863	0.0575016244457748	-0.190592316454456	0.582602220719933	0.677243098562535
B3galt6	1.00330852228541	1.11670339986156e-06	9.22839488057256e-06	0.919553040711717	7.98404520964695e-06	7.46221565904303e-05
B3gat3	-0.416565590295252	0.0022992440254037	0.00577165912869074	-0.0376196056739424	0.756435903935815	0.819758950313237
B3glct	0.820390626307252	6.26213098329491e-05	0.000264821826811602	0.604926572785853	0.00109490525082407	0.00406956190133104
B3gnt2	0.166018962280577	0.640640836619875	0.705593374627093	-1.17838542878206	0.00195962991769788	0.00657434791242938
B3gnt3	-0.0908210826640389	0.739821530074581	0.793141492393104	-0.351291391787733	0.153934872646167	0.240322357262013
B3gnt8	0.680752680471949	0.00585646287594372	0.0129014729113213	0.88875041164298	0.00177254748546132	0.00606098273002427
B3gnt9	0.303611835249789	0.544046558755081	0.618242722426854	-0.243439105557323	0.658182081416369	0.742600972667943
B3gntl1	0.429345169416572	0.0324046091429476	0.056424079118347	0.272034325748056	0.176293248949755	0.267417092962848
B430119L08Rik	-3.03075123044322	1.4503553336894e-06	1.13833863348252e-05	-2.07822923227245	0.000160368141443573	0.000838339518137709
B430306N03Rik	0.872979806467479	0.00041990354861691	0.00133542628572577	0.0877651772283241	0.691084168555254	0.768665808578001
B4galnt1	-0.177652108104134	0.0520839194988386	0.084807558947663	-0.0607319792272563	0.488764693057622	0.595885974875195
B4galnt3	-2.48109911294994	3.0020286581154e-05	0.0001422775348858	-3.25957035005385	6.44385452855592e-06	6.23408555457059e-05
B4galt1	-0.0867531763265612	0.491750482268191	0.569683247836159	-0.053047785813825	0.673126590415412	0.754316046035511
B4galt3	0.201291249749184	0.07960138827557	0.121850889141859	0.249472772825746	0.0344276031281539	0.0714139473747713
B4galt4	-0.268712881968845	0.264285402743405	0.340144653576638	-0.547207526467351	0.0278059335221741	0.059778332942661
B4galt5	-0.120768870193042	0.556853947501056	0.630503096256331	0.0588443868124138	0.768671158153861	0.829702101679246
B4galt6	1.32855658795922	1.27291370469019e-06	1.02776266208099e-05	0.500265954294113	0.0183044894442497	0.0424892545479227
B4galt7	-0.151790596768498	0.152113044198581	0.21252888006157	-0.33085975653849	0.00545616525264107	0.0154975378776269
B630019A10Rik	-1.60810299912834	5.1404660397347e-08	7.87999248860967e-07	-1.42631713929792	3.28765033954616e-07	5.80584181193473e-06
B630019K06Rik	-0.765421712713355	0.00952471557232262	0.0195380672858487	-0.648913686096684	0.023873244959973	0.0527900274346926
B930025P03Rik	-0.00561542771962092	0.992189555227757	0.994453374533802	0.622415688523711	0.225292659430162	0.325615763274706
B930094E09Rik	0.373965293328794	0.327774973548271	0.408469220139011	0.777942897643387	0.0530479756391944	0.101489151465996
B930095G15Rik	-0.36964924172479	0.042738760394242	0.071470230176286	-0.124545608757667	0.466496139867509	0.574516929920936
B9d1	1.00924687959384	0.007886106208727	0.0166274178755175	0.679935644931943	0.0100084686445132	0.0256872455241778
B9d2	0.694233776144771	0.000769153599220042	0.00224315189714443	0.66285130485663	0.000755409624327934	0.00300815668248662
Baat	-1.43463391406303	1.3722883722998e-11	1.30339578712286e-09	-1.09775104258659	2.05104569072038e-09	1.20634097382663e-07
Babam1	-0.195566921811021	0.0307170384217025	0.0538705576235823	-0.0706279890256027	0.412556627067164	0.52238066446384
Babam2	0.409934000426339	0.00353765053065531	0.00834515078191336	0.400104882346758	0.00413795389075465	0.0122923114628779
Bace1	-0.424874573906311	1.8182984604905e-05	9.32627019129152e-05	-0.0586164534642464	0.436723133650382	0.546954480552692
Bace2	0.797883416660891	3.21876129403701e-05	0.000151223688202802	-0.0841229695344881	0.573669948519176	0.669551516633516
Bach1	-0.187889233701015	0.490357380906864	0.568538461481596	-0.234348884555165	0.403977990567279	0.514004219171274
Bach2	-1.71078043727538	0.00012600808182677	0.000478340698417203	-0.749863756868668	0.0260850643013131	0.056638515428415
Bach2os	-1.39392552104638	0.000461389834061707	0.00144803681567435	-0.943598678997321	0.0102398940721461	0.0261371215004072
Bad	-0.313667343972647	0.00974453686946943	0.0199135946584306	-0.158274466838666	0.16798386621804	0.257480013894558
Bag1	-0.251763944247586	0.00586193917098769	0.0129115134638944	-0.104028630230767	0.219413714929811	0.318790552017401
Bag2	-0.188414345410516	0.421218501258469	0.502083309776164	0.535679046382061	0.0333715018857794	0.0696993077195287
Bag3	0.322210748685688	0.0453572041422172	0.0753380856229644	-0.0842074918925588	0.583717780349595	0.678395327843354
Bag4	-0.662992645613342	4.3028902516145e-05	0.000193554330454224	-0.0515250455916441	0.69262496418455	0.769844953075213
Bag5	0.198258496189575	0.0828842124488911	0.126216376816603	0.255930881603497	0.0314167885628406	0.0662604346328357
Bag6	-0.040417154868174	0.631199805507907	0.697216381111476	0.0290278384393439	0.729730984401832	0.798448110764686
Bahcc1	-0.627145781530749	0.000278673713391615	0.000940167938875141	-0.509139627895281	0.0018752354203053	0.00633658276519992
Bahd1	0.130595965859934	0.164469159864493	0.227486271791319	0.358194036225254	0.000479260919160111	0.00208188218190163
Baiap2	0.270595756833595	0.216706609863212	0.287870422873481	0.338816126971391	0.122013479659271	0.198511977265089
Baiap2l1	0.628038041128772	0.000329555031359828	0.00108237268126755	0.718857615598857	9.62063965031139e-05	0.00055493365434726
Bak1	0.572101971328223	0.00012295026059842	0.00046952236164955	0.146171427784655	0.23372720216827	0.335133023632136
Bambi	0.136502101185037	0.489207426965296	0.567485459717047	-0.0612545827987465	0.760933865220771	0.823409064182627
Banf1	0.819809627763819	3.1458504242577e-07	3.33242045318693e-06	0.930350899308901	4.51629288669777e-08	1.27480982145202e-06
Bank1	-1.11240869320187	4.50550435696864e-05	0.000201641162699787	-1.19569987463653	8.99285834433209e-06	8.22667845505143e-05
Banp	-0.979157591369264	1.38192569488469e-05	7.40956143198105e-05	-1.07434833069941	3.89828655014629e-06	4.17669314294257e-05
Bap1	0.264572493374398	0.0037768336031713	0.00882495843746326	0.316060390351035	0.000867941002283915	0.00336105968845868
Basp1	1.79567236972587	4.01174062557304e-08	6.47451641488866e-07	0.0453813190414167	0.833526761739327	0.881035092094873
Batf2	0.451295257177973	0.234354869224427	0.307387377381363	-0.447443663011754	0.199724283226246	0.295809108556668
Batf3	0.549903988179231	0.0587332980929627	0.0939478802108303	-0.243060332744523	0.373314124799046	0.483434053643499
Bax	0.643179594745047	0.00326147339000877	0.00778379141652857	0.490410503023214	0.0133244069533345	0.0324265896714019
Baz1a	0.744422561760132	4.37348006410044e-06	2.87953204969836e-05	0.366470460616503	0.00571162017910703	0.016105966872158
Baz1b	-0.235729798167194	0.0841307078866782	0.127851390352761	-0.287730678118247	0.0379744388231128	0.0773296663097925
Baz2a	-0.222071365201892	0.00382150602911793	0.00890860866522566	-0.120745919482022	0.0917802317355284	0.157566526319776
Baz2b	-0.106555143113235	0.293139089182556	0.371565029453488	0.0686561614258654	0.498067759488137	0.604606087661895
Bbc3	-0.908809998313325	0.000509269893076399	0.0015771771066259	-0.74367530725786	0.00434454765783821	0.0128005253460976
Bbip1	0.431119474041055	0.000491590943662463	0.00153017624023918	0.679078134644214	2.37326390256972e-06	2.80580072989256e-05
Bbof1	2.52416301187244	1.2327445302772e-06	1.00223770168343e-05	1.82112752802432	3.61941264445986e-05	0.000253124793747126
Bbox1	-0.480441913564885	0.000245609193324851	0.000846415403424229	-0.135314147139452	0.231570838979854	0.332909724231929
Bbs1	0.254865699155145	0.271595481540933	0.348500016797892	-0.107192943129185	0.587708651873954	0.681635356385493
Bbs10	-0.964766250152296	7.96336896666689e-07	7.01385197772158e-06	-0.803209484352434	7.91151717361109e-06	7.40920698930387e-05
Bbs12	1.80301119354976	7.52758065548419e-06	4.53753007178993e-05	0.471304727736817	0.0887460151855262	0.153482127886681
Bbs2	-0.222142673049741	0.228507726763182	0.301015192119769	0.320011265748887	0.0833645140814113	0.145934616991581
Bbs4	0.469194065271853	0.0221422805054043	0.0406124787401446	0.246611050024448	0.183809790602124	0.276521214308012
Bbs5	-0.43202316700535	0.0614502942340302	0.0975832338508543	-0.152496696327005	0.461076460838827	0.56903878928985
Bbs7	0.593626873572535	0.00204375121989908	0.00521377336908329	0.392534065412974	0.0183111548731106	0.0424892545479227
Bbs9	-0.238059207550235	0.117511186071185	0.170364556786577	-0.27185265604186	0.0482266178372795	0.0939730478151702
Bbx	-0.0480053990421103	0.76534558475797	0.81390319857234	0.199450201388961	0.186446657038641	0.279981740093516
BC002059	-0.69158849413774	0.000431373454947184	0.00136788104132474	0.0370037786728636	0.830886201502503	0.879169539670357
BC002163	0.160867685735709	0.609537668189973	0.678544164354088	0.110954430025565	0.710488394871198	0.78399681032298
BC003965	0.186374063664819	0.116437096493652	0.169068925256819	0.250206957478816	0.0395368063890458	0.0800127969206474
BC004004	0.14624968067129	0.188422482668553	0.255433632631929	0.42280421706466	0.000770448495663947	0.00305764949281426
BC005537	-0.311418041362541	0.00137600938202396	0.00368992061867814	-0.271268754028842	0.00405185163548024	0.0120590763200621
BC005561	-0.276077318123827	0.144763655033732	0.203840799239625	0.252964828184456	0.186364827025814	0.279915629180667
BC005624	-0.0673405301082495	0.307405211081339	0.387214785950621	0.0838740463532135	0.207876892610528	0.305406091077151
BC016579	4.96245841934206	9.1457623859462e-09	1.93036008797666e-07	3.41514301695252	2.1316367064554e-06	2.58983726729849e-05
BC017158	0.336157188356887	0.000801622575046784	0.00232242550235627	0.174090703801899	0.0563551692078607	0.106362058747972
BC023105	-1.2074248093206	0.0224934344753867	0.0411545240687896	-2.41287870630779	7.22156989976152e-05	0.00043983365719648
BC023719	1.05997963348173	0.681087716254674	0.741714442779048	-1.42202731701587	0.272366340626252	0.377467578643717
BC024139	-2.20357283663129	1.128536192818e-08	2.29577905389909e-07	-1.63810004565093	5.45898669435278e-06	5.45782190345072e-05
BC024386	-2.40022789157624	7.94211433181752e-09	1.71493550172594e-07	-1.87112587594541	4.25799708932605e-07	7.12555536722098e-06
BC024978	-0.478490932856543	0.00155195571329605	0.00410612487517459	-0.337866563824818	0.0205938153238012	0.0468047311247653
BC025920	-1.28366268255026	0.000736949721163258	0.00216450109285247	-1.08161496708667	0.00136203443263193	0.00487923496929334
BC028528	0.119876197957236	0.58563662758888	0.65726898794546	0.379913841419802	0.129907618464391	0.208543061085593
BC029722	1.26498217370805	9.55914932878615e-12	9.88036486137845e-10	0.670296214692745	4.07185688108506e-07	6.88785706106049e-06
BC031181	-0.0435565388198391	0.478497201812209	0.556899748789056	-0.0812513175122147	0.193063605771424	0.287854805507946
BC048403	0.0517702100284279	0.773680835340234	0.821050241761866	0.185458835147319	0.312170596814136	0.420002113267258
BC049987	-0.405365423978265	0.411703259975425	0.492704982587651	-0.812760355353236	0.233513570717666	0.334949006487575
BC051226	-0.189516153732266	0.301306076892507	0.380441886542528	0.0746114643254466	0.70248361668897	0.777421839064466
BC052040	0.572955095354368	0.00382095874350677	0.00890860866522566	1.00053662393043	5.80329257484213e-06	5.7126669274899e-05
BC055308	-0.184512086434699	0.578395761500259	0.6506489452152	-0.308611328944521	0.363920077315705	0.474107926489978
BC055324	1.12546834052942	0.0108259813895356	0.0218092455371123	0.141122398637348	0.727630366695555	0.796658623307066
BC065397	0.217168942770728	0.409591352197453	0.490553432550021	0.614473847742383	0.0357057954349786	0.0735408595501091
Bc1	2.84928756125297	2.22585298749129e-07	2.51114088644984e-06	2.29126869978457	2.70312327724968e-05	0.000199778148834378
Bcam	1.41706424303658	2.77114214987404e-06	1.96737096973633e-05	0.864167285304057	0.00101047618041049	0.00381220173591795
Bcap29	0.54974710283693	0.000188859225651617	0.000673122245178698	0.513257810724287	0.000371990788411782	0.00169006933183724
Bcap31	-0.601054448488112	1.31441722166922e-10	7.30306833399376e-09	-0.391385788581411	2.34522095778891e-07	4.43101760801596e-06
Bcar1	-0.287377463791652	0.0192260158683673	0.0359579703381637	-0.13295752378239	0.250408237941181	0.354062638916934
Bcar3	-0.96486016630938	2.31942355018637e-06	1.69724814393388e-05	-0.795499366093096	2.76984729212714e-05	0.000203958844344846
Bcas2	0.0153206605787206	0.836604432826563	0.872349863677991	0.150377918036193	0.0521753215301458	0.100126756962356
Bcas3	-0.137604439271031	0.265979036603306	0.341996539323768	0.0581046785860337	0.631703036790244	0.719249116163977
Bcat2	-0.223996669449789	0.110983497286756	0.162442213802574	-0.327582990511276	0.0281456020011306	0.0603850316437565
Bccip	-0.129489838721686	0.057464053969178	0.0922114391146958	0.182598958248922	0.00989158670305346	0.025453513753143
Bcdin3d	-0.514012375024354	0.00516496382780944	0.0116110501403354	-0.44480858419736	0.0125981119651857	0.030970909390454
Bche	-0.31548815745291	0.140445802175446	0.198456638638948	-0.0343701414984174	0.869997204135561	0.908444816680367
Bckdha	-0.0180675635924104	0.868601339158952	0.898581765127862	0.335966413172979	0.00522101811624134	0.0149382966944849
Bckdhb	-0.155822618993097	0.115984196591645	0.168585446333238	-0.185412460573818	0.0642687889821266	0.118324964572427
Bckdk	0.68251604555337	0.000170072413828992	0.000616251872837664	0.726479724952543	0.000111149591852116	0.000624222857636914
Bcl10	0.483945315861465	0.0011954217157739	0.00327842476216817	0.634614351771734	8.02368443675069e-05	0.000477514530598664
Bcl2	1.0882493481452	0.000320107246964832	0.00105553543762248	0.755767517821628	0.00195315525630087	0.00655575535764599
Bcl2a1b	3.35017210861037	1.25097521384657e-07	1.55344157076336e-06	0.961535856567447	0.0206805097853801	0.0469635888187569
Bcl2l1	0.484020571666396	2.43906661650851e-05	0.000119089820869261	0.0464468058688841	0.612130795213179	0.702466244314246
Bcl2l11	0.748977435058602	0.00226549430295676	0.00569798772887157	0.886381341407402	0.00101909926875673	0.00383546945673718
Bcl2l12	-0.190738515254058	0.185533899402712	0.252107300522371	-0.153350108839633	0.280223706719019	0.385393273197266
Bcl2l13	0.288382489391997	0.00567454290444317	0.0125498819395465	0.266557449049907	0.0099319627516374	0.0255468619212748
Bcl2l14	2.34494401682413	1.21882366651374e-05	6.66394565545843e-05	-0.956088716014949	0.0909515120616724	0.156401996380833
Bcl2l2	-0.576516880439405	4.8262732100844e-06	3.12527059778719e-05	-0.280146976926262	0.00686988734072146	0.0187952523060571
Bcl3	-0.0820371273247558	0.560468768755702	0.633983220600218	-0.692283131410331	0.00010036753949939	0.000575628928087687
Bcl6	-1.78199669285561	0.00274133355735646	0.00672159878174774	-2.74671134066186	0.000117795315689616	0.000653194774220485
Bcl6b	0.348800850179879	0.25060344156865	0.325192950930115	-0.451594405537553	0.126268890847186	0.203901412824686
Bcl7a	-0.596437456756231	5.95438799142943e-06	3.72169106249549e-05	-0.137124758385722	0.169896517675155	0.259590798799963
Bcl7b	0.260218952568656	0.0129906427426172	0.0255326433211646	0.324278594368248	0.00289954674077424	0.00910610557083635
Bcl7c	0.362614326457128	0.0371028852922496	0.0633185939727028	0.358084231065778	0.0452105563261835	0.0892160162743197
Bcl9	-0.421500354928376	0.0381810565029855	0.0649221133739527	0.0155333574076071	0.937330915297713	0.957840991301247
Bcl9l	0.0908121820527032	0.42412445988692	0.504862184150261	-0.266159157732084	0.0276560121944373	0.0595254269510344
Bclaf1	-0.0580952504369803	0.448928096262643	0.528347475650031	0.0383884711388278	0.615891092765419	0.705474339227794
Bclaf3	-0.320384274734477	0.0550163030107103	0.088810768422319	-0.139793328539347	0.369858220429801	0.480232380968223
Bco1	1.46442787697914	1.69178842721391e-07	2.00180723243653e-06	0.87262558627746	0.000114403409689733	0.000638415533945446
Bco2	-1.61538576504158	9.05679299195821e-09	1.91445622688657e-07	-1.2894195852504	5.6084497945486e-07	8.9284234158516e-06
Bcor	-0.422420565888616	0.0337755493342976	0.0584708001221948	-0.197859079986086	0.287380599806192	0.393082523253444
Bcorl1	-0.74399782455638	8.42426500748322e-07	7.34159288345887e-06	-0.556273424300635	4.05511554629748e-05	0.000276846815125321
Bcr	-0.272283633799272	0.0088121619167554	0.0182783768723374	-0.27675630592748	0.00771031652301661	0.0206760624502183
Bcs1l	-0.382620070539615	0.00377367222823333	0.00882197081527954	-0.0762892626483924	0.525342105191384	0.628541490567306
Bdh1	0.532570939321987	0.000202024218513111	0.000713890004936853	0.428036645373561	0.00163207393253486	0.00564658214857066
Bdh2	-0.690872280795349	0.00676382617166564	0.0145871593272636	-1.33263988175642	5.55130602466541e-06	5.53045420189381e-05
Bdnf	-1.90352701789048	0.00387581846094502	0.00902026160687155	-2.90985189250785	0.000260573794624218	0.00126002264569406
Bdp1	-0.567319527735063	0.000212876480072947	0.000749225007607767	-0.34448549722055	0.0127824616196269	0.0313309612880725
Becn1	-0.228662507676452	0.00804185596818766	0.0169025671867246	-0.138810207702681	0.0902907367542124	0.155636650711706
Bend3	-0.248788846806482	0.165654666488807	0.22874338377536	0.0562088103143226	0.740559376167927	0.807230393206618
Bend4	0.100549943517738	0.711250581108872	0.768607735135871	-0.21826504465941	0.363309924618935	0.473576373365019
Bend7	-1.49375767740056	4.0769052085313e-07	4.09350403688032e-06	-0.553070536957256	0.0101754601211625	0.0260160863810805
Bet1	-0.540207860152719	1.991357370523e-06	1.4889633275235e-05	-0.431061410452569	4.26735035284118e-05	0.000288117886214642
Bet1l	0.919844023252738	2.03000446818617e-07	2.32945084157494e-06	0.629418675069632	5.01959788975527e-05	0.000328188314122279
Bex1	2.7963950179394	0.000142670112363516	0.000533523216146299	2.04284365067584	4.50290198276495e-05	0.000301415681770128
Bex2	4.71488613687517	5.65509925217984e-05	0.000243140636777837	3.30609387385391	5.4934733077215e-11	7.6457182462021e-09
Bex3	1.38236834472739	0.00134569130216436	0.00362550193244673	0.847206731588176	0.00380984344949668	0.0114287173217189
Bex4	3.71733673567587	0.000117722789112545	0.000452139138403019	1.99431563247264	0.00056359259321618	0.00237198236013169
Bfar	0.135685271303545	0.20030454205317	0.269005536222549	0.439216743594835	0.000315982299176296	0.00147910861788918
Bglap3	0.802930079481098	0.114503953441868	0.16677878702024	1.0751895858772	0.0653350710402476	0.120007198956326
Bgn	0.332747481856166	0.0352744155234267	0.0606398995979956	-0.554760510140671	0.00110745340228368	0.00410968122383887
Bhlha15	6.07100576398281	4.14889896804265e-10	1.77808148761511e-08	3.98543190366083	1.32465165107159e-07	2.795890128996e-06
Bhlhb9	2.61536568660455	3.47668774304833e-06	2.3758774722426e-05	1.78357989668666	2.48453810351941e-05	0.00018617731819764
Bhlhe40	-0.351930945190259	0.0826194510345927	0.125895026904419	-0.0372689374821205	0.84892371694749	0.892477801894463
Bhlhe41	2.91104884766528	0.000254473617342153	0.000871409412662277	1.24604467686177	0.0332501547326434	0.0695014758478466
Bhmt	-0.642055174723733	0.0324621739767999	0.0564963203654669	-0.40618728051164	0.159771183543745	0.247509597210458
Bhmt2	-0.305627210651387	0.00467611875291369	0.0106397218047439	0.0618475270546242	0.532375101518279	0.634589899667077
Bicc1	1.94208600811001	4.26075702619705e-06	2.82916681706433e-05	0.956764405386149	0.00230830464081269	0.00752152024476218
Bicd1	1.61406352200425	0.0197438180353056	0.036794226451318	-0.00822823838786424	0.988010441480839	0.992458394733182
Bicd2	-0.522509843840242	8.51662537139879e-06	4.99033775930608e-05	-0.547690789109966	4.41000417618986e-06	4.57163928500744e-05
Bicdl1	0.0858861278113063	0.707181142330566	0.764890651878546	0.313861439992392	0.171375032778449	0.261508775050658
Bicra	-0.278986862444858	0.0640470059680106	0.101082592244308	-0.23934697350906	0.112063767501574	0.185523540191924
Bicral	-0.754689684000211	9.99546877529724e-05	0.000392914721964075	-0.400436064232026	0.0157840743357887	0.0374665202529857
Bid	-0.499541908252673	0.000593360289242928	0.00179103834783935	-0.107201954107961	0.334798990341073	0.442984695710133
Bik	-1.49099721838311	0.00119474186299506	0.00327825226783556	-0.234555613491717	0.380843725870657	0.491238782764161
Bin1	0.32138045347408	0.0103561343970111	0.0209945458925275	-0.111396974454536	0.381570209135537	0.491995269658616
Bin2	0.123042383373176	0.520838639098771	0.597034065873882	-0.720119544448957	0.00163769029122965	0.00566322568851541
Bin3	0.291069722109504	0.00842115490681421	0.017565836848952	0.525567155566106	2.77809054467853e-05	0.000204219064593306
Birc2	-0.147983184536293	0.220633182241746	0.292175284293191	-0.0926439652449114	0.437456535193871	0.547629042231743
Birc3	-1.03148295039924	1.15045078950533e-05	6.35877852723256e-05	-0.945310737206775	3.93281298255204e-05	0.000270203089421965
Birc5	1.74842792719422	0.0213772799219368	0.0394434807534287	-0.906386933625793	0.232830501416445	0.334139699684632
Birc6	-0.0568085816119961	0.49935921631466	0.576786565631485	-0.0556880384867933	0.507817990768637	0.613738930120775
Bivm	-0.484277917144679	3.95393444496429e-05	0.000180514636222355	-0.339708587526849	0.00136400570382125	0.0048850517652523
Blcap	0.00798015774169336	0.956716643550062	0.967850795118002	0.0536788164241653	0.713525177613201	0.786545124036133
Blm	0.694748000170249	0.00224633842962027	0.00565385484425642	1.02908258554455	0.000113252854937694	0.000633727976411382
Blmh	-0.0742664425562927	0.3111962260089	0.391347767848194	-0.136135360430728	0.0715352478724856	0.128704848245684
Blnk	2.66795284844904	2.05609402351976e-09	5.93480773893579e-08	0.862328618533089	4.99413645831285e-05	0.000327284737503514
Bloc1s1	-0.501042534433247	4.0907694377783e-05	0.000185976539414132	-0.371923369077392	0.00101868240192872	0.00383492729617356
Bloc1s2	0.444087132456329	0.00228345897521746	0.00573598692184271	0.340803382592125	0.0165511023641847	0.0389974599284854
Bloc1s3	0.00380308253047135	0.978623770789267	0.984788771278168	0.0509108549046342	0.71738406367083	0.789189840587013
Bloc1s4	-0.0231163175790372	0.844396119318319	0.878649511381864	-0.120504919387417	0.315644242518581	0.423136669567394
Bloc1s5	0.10509502855655	0.266160597150208	0.342182139577508	0.18838173525109	0.0530587729681304	0.101489151465996
Bloc1s6	0.237452942971126	0.0416722597954107	0.069961418361888	0.0155499974776196	0.885747314952064	0.920247598394765
Blvra	-0.459572223720037	0.000299059177336639	0.000997360582638464	-0.338605229143387	0.00436624222696455	0.0128563609100211
Blvrb	0.186270772228713	0.186399932622201	0.253137267208026	0.378138003651998	0.0108817517930526	0.0275463326048876
Blzf1	0.580977236260201	0.00019270226094021	0.000685255674686701	0.271855584889006	0.0471146851965762	0.0922925208762921
Bmf	-1.95848554025384	2.50135053946241e-06	1.8124476563517e-05	-0.872677682070872	0.0279052735227939	0.0599426084825664
Bmi1	0.000748348872543936	0.995802776484649	0.997163707245817	0.0316318093570773	0.822777070190086	0.872362141775685
Bmp1	-1.18577193123039	8.70247948582625e-10	3.0969811172724e-08	-0.763832153859873	1.31701624110859e-06	1.78527457099937e-05
Bmp10	0.480065500582553	0.0606778637698826	0.0965857469157786	0.224842585410299	0.359901910333762	0.469918368341231
Bmp2	-0.158598696087146	0.262971151339863	0.338763331596816	-0.171987924376812	0.216874709796124	0.315852444633663
Bmp2k	0.340780790616853	0.0336059034219112	0.0582488513442425	0.422416279051141	0.0102221770415606	0.0261159165160778
Bmp4	-0.509431341476921	0.04246805412524	0.0710851913358536	-0.528544356428109	0.027871722263768	0.0598796881952906
Bmp5	0.0380206448994898	0.847468552457927	0.881455082641589	0.026188803180395	0.89387002110726	0.926700412029262
Bmp6	-0.254063001555444	0.184700857942353	0.251120994302704	0.0029899064828407	0.985262694403738	0.990641404852721
Bmp7	-2.09960926236109	0.000248272775718067	0.000853991771220507	-3.30119782166256	1.79549970091597e-07	3.52504738767818e-06
Bmper	0.172165885140581	0.816507381416628	0.85610407113685	-1.06100032942809	0.17861520188305	0.270443116422882
Bmpr1a	-0.117306853945599	0.327551058074845	0.408262566355568	-0.169654276145853	0.160088702722828	0.247810471773461
Bmpr2	-0.415876631486866	0.00621741021998475	0.0135777892125711	-0.396244279601632	0.00768966351942051	0.0206324871335167
Bms1	0.290096591797357	0.00719083777563766	0.0153642812907947	0.158971020720678	0.121289750082318	0.197608949571992
Bmt2	-0.515388819251916	0.00156814801348316	0.00414194976052852	-0.563377148458513	0.000590319293382354	0.00246088917766185
Bmyc	-0.21866282638582	0.568153479044816	0.641334092582749	-0.56631276836945	0.132110032958468	0.211439227291038
Bnip1	0.0583860901173257	0.567636529716613	0.640956438125668	0.313648057833302	0.00616451080366174	0.0171491249489557
Bnip2	-0.14975336212131	0.0502558298953482	0.0822884334116377	-0.385250336044501	2.58758877262127e-05	0.00019265749669882
Bnip3	-1.1243675255794	1.04482818592857e-05	5.88191822571001e-05	-0.37342557874334	0.0719660824548817	0.129248399267698
Bnip3l	-0.362458204833003	0.00156545428731879	0.00413638927008274	-0.20044309204717	0.0584261841940238	0.109506249495386
Bod1	-0.0528820296814594	0.575139784278403	0.647763796779225	0.12406141521713	0.200713450847571	0.296992524059401
Bod1l	-0.0113170099582707	0.913232577282698	0.934166084912158	0.163935296791536	0.124867498065603	0.202149305575053
Bok	0.341951091271959	0.274165727470717	0.351188958543455	-0.338403260270634	0.250037456582345	0.35377720454736
Bola1	0.54439200002668	0.00391685882891692	0.00909770068705966	0.780328048955525	0.000140085165124018	0.000752455928982926
Bola2	0.53113017824508	0.0108262727010009	0.0218092455371123	0.555413183705816	0.00868420847012641	0.022847448711317
Bola3	-0.214892698227781	0.0097471487142501	0.0199150682378217	-0.0558464558215386	0.467315540107295	0.575223690655713
Bop1	0.595792662908427	0.00193739777765802	0.00497243026484184	0.392119131976211	0.0310866984955011	0.0657319074535588
Bora	1.33131655125022	2.59463373603391e-05	0.000125638189553664	0.347456068987987	0.204931010376565	0.301866835676766
Borcs5	-0.0506946758520459	0.724465706739312	0.780189568653528	0.181215256686973	0.24589607858039	0.348936117161775
Borcs6	0.029845899719287	0.803475657177403	0.845723283261996	0.0650788898825208	0.60084632216267	0.693247419829918
Borcs7	0.344651783909983	0.000238625207318797	0.000825585660664616	0.445802651021171	1.21674011617998e-05	0.000105578492673716
Borcs8	-0.314017170954411	0.0262269454279074	0.0470725449285106	-0.21543484411032	0.130274106367786	0.209033973603339
Bpgm	0.32639960323182	0.0244260179240246	0.0442583828252144	-0.155941076955422	0.248812918755432	0.352434824561176
Bphl	-1.98502569182742	8.74382425075459e-15	6.46904934172933e-12	-0.992752093594346	5.72994287073458e-09	2.49966399997669e-07
Bpnt1	-0.424994749510756	0.00012397529504761	0.000472422959044471	-0.224300288706844	0.0223356604172182	0.049947880764371
Bptf	-0.18034700712784	0.0918406309680258	0.137854111000271	-0.0831445422579673	0.423643934930573	0.533855920512691
Braf	-0.199039529819953	0.0505494318623091	0.0827209969369592	-0.17991028798052	0.0712640482613108	0.128282587579619
Brap	-0.150792174641627	0.365587474856343	0.446370462438601	-0.0137947335091999	0.933256619908214	0.954510208530978
Brat1	-0.00535173639298892	0.962179012298047	0.971928023560912	-0.0450260349459426	0.687599505915006	0.765833630825389
Brca1	1.36922257956668	3.35007971261198e-06	2.29605414530408e-05	0.712176951151098	0.00599460009809437	0.0167732737971596
Brca2	0.42354449084031	0.00611853701813524	0.0133927553509696	0.614657270963474	0.000588133930772614	0.00245362241225572
Brcc3	-0.477061385286176	3.78067684945898e-05	0.000173733162709529	-0.322504926742473	0.00210485182388564	0.00697221014844109
Brd1	-0.376624005728559	0.0102273986808007	0.0207695092828685	-0.144419636854475	0.295831268998637	0.40205937816048
Brd2	-0.0935594995744014	0.3182284465039	0.398835348832501	0.163500956291819	0.0873621259873799	0.151629757378022
Brd3	-0.231839665248538	0.0296171172535866	0.0522368653994564	-0.161437256105422	0.120001210507888	0.195891753602072
Brd3os	0.0838147589484426	0.789356091835841	0.834194450849792	-0.572397079962517	0.0589312881090564	0.110217817582358
Brd4	-0.0595728801984095	0.492444495033412	0.570299247543638	-0.0488442322750053	0.572910788759764	0.669130957287269
Brd7	-0.30987455383768	0.00103022934746719	0.00288887571062165	-0.0141874634439905	0.864018588251539	0.904087337729037
Brd8	0.341869730618201	0.00114956290565659	0.00317037586125461	0.345457584489421	0.00119105515929351	0.00436803088290866
Brd9	0.507225250808741	3.53263097795336e-05	0.00016388842791119	0.411784549995688	0.000418689761802921	0.00185897725257854
Brdt	-0.453126474797201	0.0348509727323383	0.0600514983695121	-0.268654946292371	0.219360356981163	0.318757843412215
Brf1	0.254238923230157	0.010959930788733	0.0220595285076202	0.324182119337762	0.00206547260624327	0.00686228986668913
Brf2	-0.0794951857905795	0.521146084664975	0.597256276437225	-0.0719505405930296	0.576000946425703	0.670990743673332
Bri3	-0.0742574183878002	0.614397774325936	0.682626423782776	0.31308517185631	0.0397568026790147	0.0803307999509716
Bri3bp	-0.126827445292264	0.450081723921289	0.529439229553268	0.641514182724253	0.000668005258750291	0.00272890145953294
Brip1	-0.233483754524059	0.233473879205656	0.306490072781171	-0.514122070507449	0.0309932586988235	0.0655836576139338
Brip1os	0.031018794867868	0.746067864708826	0.798050174111484	-0.225923779893895	0.027977829756802	0.0600892823363431
Brix1	0.374071959189293	0.000275812549472026	0.00093199447305968	0.404036026603567	0.000124570548754384	0.000683220860500743
Brk1	0.11241268547473	0.228822621739391	0.301301648721853	0.0985289418983397	0.289634119875707	0.395549093859207
Brms1l	-0.28592064093466	0.0616995403863249	0.0978905687596579	-0.301794930199412	0.0391512528291401	0.0793810992383128
Brox	-0.327211315477676	0.00764089421305047	0.0161881009725472	-0.101839462070076	0.355857855023443	0.465329662145539
Brpf1	0.208244443835399	0.0255816447122476	0.0460672789802799	0.372790394976619	0.000413928895206259	0.00184249476881393
Brpf3	-0.165237196599917	0.18435344850095	0.250769926996115	0.305588545004863	0.0207982710262262	0.0471474432858672
Brwd1	0.059468397839499	0.508669040416924	0.58561512703855	0.288368762657366	0.00372989256814221	0.0112190705828654
Brwd3	-0.425556484588888	0.0193270988524554	0.0361277963522561	-0.310167877098895	0.0733668194373972	0.131260962305141
Bscl2	-7.06466806930095e-05	0.999542170475257	0.999613281898882	0.138142260308536	0.271215829296	0.376169798955488
Bsdc1	-0.281565339690117	0.00255335841340879	0.0063208999232436	-0.325297014687628	0.00073105303281851	0.00293163236958977
Bsg	0.0662560079274677	0.33540382205541	0.416315366590101	0.214949850417383	0.00441360851482638	0.0129605378928169
Bspry	2.09031885711603	0.000414036734287077	0.00132005315805703	1.3891382046769	0.00522367470431987	0.0149428561901963
Bst1	1.49269406373319	0.00137313213536332	0.00368361038679432	0.04912887440215	0.908033398341111	0.936342831608054
Bst2	-1.41365909837787	3.87851676653186e-12	5.2932339987513e-10	-1.89258768506444	1.38527356983995e-14	3.2454650952067e-11
Btaf1	0.213279508626922	0.057299803530753	0.0919583671916651	0.05948776044794	0.581362657160564	0.676116064507822
Btbd1	0.0830700466724243	0.328917346568887	0.409638623258514	0.103036872128667	0.230965461314157	0.332209300081152
Btbd10	0.634124282756134	0.000134459556918007	0.00050632145502181	0.512872613900641	0.00156162134889868	0.0054511326797787
Btbd11	0.389198767314869	0.171345975225261	0.235722291421167	0.431875614116849	0.195861799028031	0.291112883715394
Btbd19	1.26301506261878	9.44592531712984e-06	5.42922591649535e-05	0.687569027853853	0.00631142904635778	0.0174897774938976
Btbd2	-1.52731984130839	3.61531220293003e-12	5.03172709273143e-10	-0.857910870429097	5.40724883298578e-08	1.47020690222981e-06
Btbd3	-0.129782250909233	0.37630877851841	0.456960305773435	-0.231110417022516	0.0972486914257809	0.165179417033857
Btbd6	0.0376073666227188	0.747798583520586	0.799620012821305	0.118675507320049	0.297507317780985	0.403751724854924
Btbd7	-0.304431893948987	0.0116019633221132	0.0231364446615045	-0.0892073920292944	0.422415695306138	0.532451347643327
Btbd8	-0.13282360450803	0.433819848100047	0.51415055401528	0.438691798159411	0.0135526758717787	0.0329089591863176
Btbd9	0.515102422216925	0.000137977156405665	0.000518040835361761	0.396999038299869	0.00175110531661487	0.00599933888268466
Btc	0.762533979796485	0.0010834929736923	0.00301537531799499	0.591799070639396	0.00280214574212363	0.00885699748561992
Btd	-0.347226625508873	0.00715490041278755	0.0153014506469732	0.197857046530096	0.105635660819619	0.176671086750909
Btf3	0.299275706470897	0.00521036390543222	0.0117018829555297	0.851521746554295	1.26941236143289e-08	4.65904166179169e-07
Btf3l4	-0.23660971539886	0.063887395221329	0.100849535612153	0.0152922784832068	0.89979641644317	0.930579622273517
Btg1	-0.354122741321476	0.213167082874239	0.28397362433313	-0.22479772810884	0.423062428233687	0.533218735199583
Btg2	0.826894387603861	0.00387951512767605	0.00902737032771764	-0.327674159691206	0.21125376602738	0.309268297130482
Btg3	2.76411712296546	6.83670749694594e-08	9.90758734892465e-07	1.31860013537961	0.00042551518047827	0.00188452012979932
Btk	0.739883672332751	0.00532199672273101	0.011903151619957	0.224617832113117	0.387452750779411	0.497582812941421
Btla	0.624222893132016	0.0829119530447704	0.126231270870826	0.0180014916908077	0.957920383519292	0.971325602764963
Btnl9	-0.887569405505296	0.000376426947116568	0.00121754109425163	-0.762733854892325	0.000812477325026727	0.00318755058830609
Btrc	-0.460457840509497	8.77200258184353e-05	0.00035190650768543	-0.194014060638223	0.0488915222256893	0.0950972918121647
Bub1	1.73683744883477	0.0222733471986721	0.0408102765343761	-0.474499587442599	0.516511724764948	0.620989164815333
Bub1b	1.59954411514439	0.00349104042179956	0.00824765633768679	0.329380340492757	0.514350901103437	0.619291701654048
Bub3	0.258236266520447	0.00300109900917342	0.00724604066849035	0.10957050742634	0.169864763677633	0.259578985622354
Bud13	-0.206265537875878	0.232817203284467	0.305718022098996	0.074485011976714	0.670147449427342	0.751936677570254
Bud23	-0.084054183912972	0.428756442673486	0.509372417987146	-0.01717826563263	0.871284435849646	0.909321056851917
Bud31	0.288216587096852	0.010497582877143	0.0212445324653037	0.405476906489654	0.000727948209077194	0.00292197829097605
Bvht	0.964708943586595	0.00871704679793682	0.0181104828315989	0.21774182740835	0.517209079568881	0.621668065968342
Bysl	0.961609233205985	3.13565706607499e-05	0.000147714247244692	0.722235605666245	0.000857251352931533	0.00332332660456662
Bzw1	-0.0467501217931545	0.699386685228831	0.757884569400376	-0.019070746085335	0.875010531224191	0.912464617019173
Bzw2	0.967807403393705	7.35935145131416e-05	0.000303195789422987	1.46188417522377	1.52019055753585e-07	3.07915254571779e-06
C030006K11Rik	0.268156847331998	0.0367637826776079	0.0628543533324173	0.486389677183714	0.000630969534895403	0.00260485719589565
C030015A19Rik	-0.477905327057331	0.0689634047709162	0.107820996648289	-0.798480321283261	0.00155073119737079	0.00541984794665369
C030034I22Rik	-0.0460704852517026	0.852509930031554	0.885257596694508	0.101973356679245	0.662669039118073	0.746076616378792
C030037D09Rik	0.127260513664409	0.615017705417349	0.683099232383982	0.357396178169616	0.135103249772374	0.215347134828242
C130013H08Rik	0.621190068100271	0.00142032474931803	0.00379788948091374	0.276378266990703	0.109189428403082	0.181620612360919
C130051F05Rik	-0.0709035830036711	0.818815135261354	0.857809238065946	0.153655736862601	0.601932573886197	0.694009694153401
C130074G19Rik	-0.498291992292397	0.000388806867854711	0.00125210953984735	-0.175061334650145	0.158746924608968	0.246411828536689
C1d	-0.198293697708959	0.0261920544257304	0.0470219296376108	-0.0664962546062853	0.4330411858618	0.543408315448966
C1galt1	-0.688727413406983	8.13879686789428e-06	4.81916881095155e-05	-0.326325214849531	0.0116642970833449	0.0290612695871747
C1galt1c1	-0.238644997185045	0.0532239568157266	0.0863836925249589	-0.240114391090628	0.0496508042768537	0.0962677732027217
C1qa	0.152538143738466	0.395272831381649	0.475633469502811	-0.35830845100203	0.0535084004469175	0.102168919462418
C1qb	0.468072339012839	0.012050924718711	0.0239569861081771	-0.170093762532432	0.328621822428692	0.436784886335109
C1qbp	0.338021743846615	0.00725589763245104	0.0154797621823288	0.54096724038999	0.000105911314743455	0.000602019956065001
C1qc	0.277162783893779	0.117050829563256	0.169779742010062	-0.252220999305232	0.151045793952607	0.236705766509676
C1qtnf1	0.608706678086148	0.0049180098505312	0.0111145441268355	-0.0992152119565639	0.612165575360995	0.702466244314246
C1qtnf12	0.290930751859469	0.394604939339141	0.47503311058408	-0.366060087715364	0.279222659472226	0.384392608383222
C1qtnf2	0.565779847343171	0.0137101204144043	0.0267448185769195	-0.122011958496741	0.539719580714685	0.640834373351325
C1qtnf4	1.7518777747875	0.000886545073819387	0.0025396706954716	0.824023707556236	0.0716634885477452	0.128836636208678
C1qtnf6	2.18923502409408	3.95929907087445e-07	4.0090969139552e-06	1.44547710338675	0.000168368492008778	0.000872453433280475
C1qtnf7	0.196468214284542	0.509822200736448	0.586474532946175	-0.311509654134985	0.341016334472038	0.449476475731218
C1ra	-0.879206864260679	5.4325256295391e-07	5.13550859276604e-06	-1.04156966035375	3.84381335614696e-08	1.13275648526956e-06
C1rl	-0.312930405621698	0.0013415347202753	0.00361679201436707	-0.170782180154683	0.0548758543219326	0.104196370671033
C1s1	-1.10530098974247	2.50446138184883e-06	1.81376680291855e-05	-1.22624037130219	7.31716667779872e-07	1.11680143311419e-05
C2	-0.611342237495411	0.00158875125764515	0.00418692846432657	-0.547181549795518	0.00338383635430835	0.0103338230789729
C230037L18Rik	1.15336982453838	0.0154208797177785	0.0296743745643822	0.978455960489334	0.0245352149974614	0.0538977210844374
C230096K16Rik	0.653487471729202	0.0238816811699158	0.0433951385994708	0.13642907158293	0.639447233082104	0.726125676988056
C2cd2	-0.910727321011888	1.59828040439642e-09	4.94868450321596e-08	-0.651856021223634	4.75202962866792e-07	7.84029113734566e-06
C2cd2l	0.382957392426067	0.0220626090910481	0.0404980537990159	0.224844758078454	0.159164150395213	0.246814171219582
C2cd3	-0.458848806484933	0.0020198444762396	0.00516141679740049	-0.293622931501464	0.0328937629857034	0.0688589167967287
C2cd5	1.18894308110203	1.20636161658988e-08	2.41220842736898e-07	0.675808011316343	2.44629971058739e-05	0.00018391726207525
C3	-0.120302811246402	0.509795519676403	0.586474532946175	-0.636318793497724	0.0016071928643992	0.0055731355314378
C330007P06Rik	-0.512771227119913	0.00043496478389021	0.00137678450059551	-0.295475163443161	0.0213317335528108	0.0481186062622263
C330011M18Rik	0.0815737516348011	0.835954076002896	0.871865740196817	1.29011350361494	0.00398247007840142	0.011880641318355
C330013E15Rik	-1.15000895553783	0.000403994641013485	0.00129340261359451	-0.491729501286424	0.0825950618999292	0.144804039053044
C330018D20Rik	-0.0740807837793946	0.575127521653428	0.647763796779225	0.362635880989504	0.0107207856855328	0.0272123662660769
C330021F23Rik	-4.44277446821573	2.97557626674369e-09	7.92190825409394e-08	-4.38359811277757	1.89799658972324e-08	6.33732495528255e-07
C3ar1	1.71104380109516	8.58534092826946e-07	7.46345933387037e-06	0.337968504389707	0.21726321297386	0.316385474440438
C430014B12Rik	-1.42547752277383	4.44606134451479e-06	2.91639217544771e-05	-1.33824616039113	9.07950339315764e-06	8.2823218168473e-05
C4a	-1.72376952737977	0.023771147559149	0.043222224969468	-2.37787406581654	0.000666007441898681	0.00272311419743157
C4b	-1.78629464919569	4.03225545226552e-10	1.74404353515374e-08	-1.43032463539227	2.68188826252959e-08	8.3851743577372e-07
C4bp	0.336426031222995	0.00735728393070442	0.0156675261648102	-0.151547879986541	0.193742063328852	0.28846861394065
C5ar1	2.63788066142953	7.72935950228054e-08	1.08978542150008e-06	1.37083451746209	0.00164623878321432	0.00568719060595816
C5ar2	-0.318434259292258	0.204141679929329	0.273531559886243	-0.620667447075595	0.0213518202010812	0.0481229014857461
C6	-3.17918979864226	0.00250716060462225	0.00622780643562025	-3.49186927695602	0.00146059208577334	0.00515738330814264
C630043F03Rik	-1.19128351045733	0.00134811301825522	0.00362965422287179	-2.2303710895216	1.14829336464566e-05	0.000100507844500773
C730002L08Rik	1.58932039977649	0.0002320193085792	0.0008047114287436	3.53168286847217	2.99381403729301e-05	0.000216593123634729
C730027H18Rik	1.19281883209192	0.00861992998266567	0.017929913549324	1.56817904971035	0.00294025459037783	0.0092298255419699
C730034F03Rik	-0.683698428119501	0.0543283640357898	0.0878044097920421	-0.207215772217784	0.523791948858151	0.627207481450894
C730036E19Rik	-4.12517133369254	9.58214941818786e-07	8.13362736212289e-06	-2.5168969006438	1.26993113690184e-05	0.000108651381566824
C77080	0.155520709431669	0.254605077383883	0.32962661817393	0.244717270074084	0.0791636386690798	0.139641519484409
C87436	-0.570403803079171	5.1223621611979e-05	0.000224035609520718	-0.25073343699517	0.0343291976047249	0.0712454983541186
C8a	-1.78468758958107	0.00250566573158703	0.00622519321119103	-3.02034858778679	1.04410077852961e-05	9.28919281252576e-05
C8b	-2.63428475094156	2.4089289795884e-06	1.75270779845104e-05	-2.90931656510297	6.96385118050132e-07	1.07454287644684e-05
C8g	-2.11320637335343	2.96017492486466e-14	1.38703929729408e-11	-2.01839034706215	6.68117812263991e-14	5.47296745574394e-11
C9	-3.36614286076994	2.57826304840315e-06	1.85289589322102e-05	-4.17231914353504	1.30881227116257e-07	2.77495838547999e-06
C920006O11Rik	-0.0799465965930097	0.667011796066788	0.729058010744361	-0.0237497730334459	0.900215271518052	0.930807360921607
C9orf72	0.877465718144259	1.35420779293336e-07	1.65964245381554e-06	0.262681238551898	0.0412087411979563	0.0826821688580748
CAAA01118383.1	0.397952883848549	0.00980840856043209	0.020022770713621	0.00320123911054271	0.982016138227409	0.988122921353584
CAAA01147332.1	0.490068153432613	0.00108951451482973	0.00302733851254428	-0.161462372857741	0.260695282750564	0.365399699832952
Caap1	0.0656828045024098	0.639225501880465	0.704344570447096	0.254711410749692	0.073670698465833	0.131720810014527
Cab39	0.117103307900689	0.236249353281308	0.309444386794199	0.14916533842742	0.134938364234367	0.215181915603232
Cab39l	-0.508896489103778	2.93844393713309e-07	3.15070224441494e-06	-0.0910252947044174	0.207153171641926	0.304629368529193
Cabcoco1	-0.314115433241827	0.183778694855602	0.250252567617726	1.18479992440808	3.51924783267689e-05	0.000247350333919695
Cabin1	0.200149319281232	0.114021643819284	0.166191893538494	-0.0317174561678124	0.793539638426055	0.849888510274671
Cables1	0.514704826481656	0.139395023780966	0.19718988118034	1.28829015004785	6.45706180228706e-05	0.000403587895752553
Cables2	-0.49699711081123	6.17869687068074e-05	0.000262002841360963	-0.347776109338691	0.00234398551641887	0.00762541180381856
Cabyr	0.343918976459137	0.610304146807553	0.679044276687808	-0.458136836889391	0.537937685847872	0.639312652178182
Cacfd1	0.24444931955724	0.0139626711280874	0.0271846631644772	0.266566016096151	0.00856787521416106	0.0225709561254614
Cachd1	0.808453326802265	0.000588569584884766	0.001778869631203	0.17854979324395	0.407053960214178	0.51693536170663
Cacna1a	-0.480051171458829	0.0653449226278926	0.102850025459667	0.243172329453216	0.485293157013772	0.593051256851889
Cacna1d	-1.19187767332827	0.000246563474072843	0.000849079557825075	0.0745202511710688	0.77602625809659	0.835268078871652
Cacna1s	2.27932714142079	0.115301859223468	0.167784496387608	0.101239079944705	0.956982127373388	0.97079438294636
Cacna2d1	1.16949418003714	0.0482319778880717	0.0793814439963265	-0.583634769709332	0.295553201337221	0.40175914816723
Cacnb1	0.986273064990308	0.0520526282573314	0.0847762478754846	0.338570772037665	0.429500840056613	0.539901487944205
Cacnb3	2.40298446938273	2.03967267867924e-06	1.52185131869396e-05	0.179879935172636	0.597645086448516	0.690638838857041
Cacng7	-0.474789602696688	0.530093755560293	0.605273976274148	-2.05514765064526	0.000518074710336938	0.00221556927386867
Cactin	0.0659550092657946	0.54989397810921	0.623929263885799	-0.0543952970765487	0.626438322451454	0.715295786882432
Cacul1	0.460543315888349	0.000316287048266903	0.00104489942126624	0.25873414069666	0.0248526901404283	0.0544504777593517
Cacybp	-0.271682095411708	0.00573834937156679	0.012673052178494	0.00997652649929393	0.911539171351285	0.938924755014656
Cad	0.862597060403268	0.000467409851254223	0.00146366234775687	0.488711309436572	0.0316722727616909	0.0667191875035349
Cadm1	0.233065142515999	0.10157319695751	0.15035956504125	-0.443611867886327	0.00448112879707124	0.0131368566215705
Cadm3	-0.855600019948148	0.00123500793721062	0.00337162683499119	-0.930398250982879	0.0003988287498975	0.00178659519990731
Cadm4	-2.75610879623655	3.5951695724081e-05	0.000166295816648044	-2.09865376106777	0.000694550891232412	0.00281444274374575
Cadps2	-1.42396026286846	3.13903477423377e-07	3.3286260889775e-06	-1.20019589530108	2.20146182376692e-06	2.64721547106001e-05
Calcoco1	-0.886220791871846	5.94565533428017e-08	8.85360985529411e-07	-0.421375844952091	0.000891124798136519	0.00343475220384016
Calcrl	-0.304856914901816	0.191195397692792	0.258476024751642	-0.478869376882176	0.0408909644910936	0.0822088512373144
Cald1	0.0927733383310105	0.234987703948305	0.308050186925424	0.0285130022431712	0.711435823428342	0.784857429754529
Calhm2	0.197149219183492	0.300667568745207	0.37970389128123	-0.452415658443689	0.0242329806196184	0.0533923210924728
Calhm6	-0.0965741657083747	0.664242899732126	0.726699764179621	-0.188505488325845	0.368666797061031	0.479093017129232
Calm1	-0.345037179559643	0.000946450345720446	0.00268772777975602	-0.363414324909752	0.000567603909523609	0.00238529391813852
Calm2	0.253691770164661	0.00115440855802721	0.0031818668823899	0.098031066086226	0.161654219483205	0.249683920808198
Calm3	0.728682974009992	1.47072045954647e-06	1.15110899219626e-05	0.424129573952627	0.000930464495550022	0.00356116260811336
Calml4	3.37159067116324	2.12799241612596e-10	1.07055414093203e-08	2.65637462908993	2.35079177510945e-09	1.31653705110412e-07
Caln1	0.138949990230948	0.638201146242302	0.703512665678171	0.820660031626444	0.00718087975128032	0.0195093982728542
Calr	-0.454184362325181	0.00565683981027783	0.012518607873595	-0.576495408601064	0.000740191931029575	0.00295768314349311
Calr3	0.543794113095153	0.0515921001383729	0.0841236691387436	0.599174913257059	0.049217846906213	0.0955865258304278
Calu	0.554946895500088	6.2938109217817e-07	5.76741200309553e-06	0.270574656575289	0.00249816383062545	0.00803769488832729
Camk1	0.399602288327015	0.00309037828572618	0.00743351258768873	0.110461064045978	0.362583148833774	0.472804389903188
Camk1d	-1.92294617787808	1.00079492236703e-09	3.41460539410517e-08	-1.64588860813648	1.5338583620214e-08	5.36354402859076e-07
Camk2b	0.912885244895071	0.0324473950927326	0.0564780831606731	-0.0723246793981067	0.861641072242744	0.902472882238004
Camk2d	0.231445264921262	0.0349555875932607	0.0601948664459715	0.091995150842032	0.355283043665959	0.464707708645425
Camk2g	0.363143907649869	0.00135406563688993	0.00364289007804054	0.337493227839722	0.00328883944851269	0.0100985618452911
Camk2n1	-1.04865248639101	1.61151000392253e-08	3.06951167007303e-07	-0.436837760754109	0.0015919016046096	0.00553621000890576
Camk2n2	1.31829194995758	5.42063607593986e-06	3.43853255051835e-05	0.995997511897955	4.69632712282329e-05	0.000310811065751069
Camkk2	-0.743102035053491	0.000400554239602605	0.00128464315448182	-0.193852917900453	0.25144791611129	0.355147950311387
Camkmt	0.620025908330966	0.0168501870437618	0.0320171775174587	0.087337343519486	0.694868756815363	0.771850660968278
Caml	-0.30317476012346	0.00378860944522075	0.00884806163340557	-0.160451918848758	0.09501087704042	0.162201590789068
Camsap1	0.303694346524126	0.0412273071698279	0.0693296790941648	0.277095945543167	0.0625565113552031	0.115720078973561
Camsap2	-0.0600132392183088	0.677743270358309	0.73887367391242	-0.18612390884434	0.201121340963051	0.297479032468102
Camsap3	-0.291066742476557	0.0233694840282709	0.0425591392008208	-0.147139216791411	0.23523488693257	0.336662268948395
Camta1	-0.125351068421742	0.380789011218307	0.461324754864754	-0.116412308175096	0.431259489599506	0.541607669552422
Camta2	-0.228419635373726	0.0194039446018899	0.0362473420955172	-0.20094543400232	0.0365121744874342	0.0748507564196969
Cand1	-0.191500672429131	0.024687136262578	0.044656681822553	-0.067434821974417	0.404885634417389	0.51487944300753
Cand2	2.07003562098312	1.54770752140429e-05	8.13921609741121e-05	0.452962211813414	0.140261558507609	0.222364215299372
Cant1	0.543400313874999	3.99853661587071e-06	2.68421342928818e-05	0.419047220090805	0.000116021653328163	0.00064565177388519
Canx	-0.537392491537547	3.27424448259823e-06	2.25176392817433e-05	-0.385202764914235	0.00021588509484863	0.00107651535235445
Cap1	0.305705396431875	0.000296918147259969	0.000992103255534439	0.336793435114716	0.000105625655525965	0.000600639093741299
Capg	3.30805446141952	1.89303501169145e-10	9.74739676166548e-09	1.52123492177834	4.03691036869414e-05	0.00027600607515921
Capn1	-0.18306675344804	0.117262356942697	0.170021346213873	-0.483752068201493	0.000229258710410122	0.00113116521313973
Capn10	-0.955097518274242	1.42762675870331e-05	7.61149946629461e-05	-0.403623218849168	0.0231243356688059	0.0514414917702808
Capn15	-0.44166852260311	0.00121316711172113	0.00331909110343791	-0.293354694506713	0.016588608042961	0.0390661858368073
Capn2	-0.0801665463628458	0.292577997486348	0.371071322620019	-0.190228342613479	0.0179042429067523	0.0416826668665479
Capn3	1.14554652207157	0.00293443560134487	0.00711344984094606	1.37164018480943	0.0117752172558816	0.029265245573891
Capn5	0.92444798864009	6.97525280245363e-06	4.27051954024785e-05	0.566509475199678	0.00123738504403686	0.00451321265283503
Capn6	2.31339333718201	8.26026769910515e-05	0.000333758502576376	0.329588077758011	0.401485231725115	0.511758968295243
Capn7	-0.408960648231851	0.003447367147492	0.00816506149828054	-0.194154846420656	0.132970970482177	0.212599287086892
Capn8	-3.21748918667813	0.0766331524098714	0.118039910522196	-2.70963216947474	0.176325777675397	0.26743757626058
Capns1	0.295169591548266	0.00967605153564216	0.0197870608723483	0.130626362212434	0.221301074157504	0.321001877972556
Caprin1	-0.305668209233702	0.027930966442835	0.0496428872533735	-0.393902412438805	0.00634982267033365	0.0175673011763196
Caprin2	0.33518787983316	0.272967935241512	0.349941656697669	0.714876945775999	0.0262261305924343	0.0569096507776857
Capsl	3.28500213831984	2.98685565421425e-05	0.000141701754746169	1.18862882002614	0.0334186864164615	0.0697676236122521
Capza1	-0.192342141827866	0.347402680346907	0.428447050152349	-0.314515731771417	0.127077012375411	0.204853390247839
Capza2	-0.0333236913393584	0.661531432631066	0.724063631354137	0.0795831081343161	0.300870195640246	0.407214744859902
Capzb	0.190944642165729	0.0230826088220831	0.0421173717824535	0.0602747576607827	0.447237626920489	0.55670055092724
Car1	-2.32491089348699	8.89131304413965e-07	7.65371631729768e-06	-2.29694342376012	3.88701948734281e-07	6.6069930995862e-06
Car13	1.75697740707663	0.000328389972625723	0.0010795551555659	0.24882985331553	0.473801130754586	0.581729626606448
Car14	-0.87492018466014	1.20540842746146e-05	6.6060141383336e-05	-0.206827706283351	0.193423846785111	0.288145109965354
Car2	4.26891579053089	3.3339056624698e-10	1.51665734295592e-08	2.90368990765541	1.20813491446202e-08	4.48093733313789e-07
Car3	-2.7310022125249	7.44917207429515e-08	1.05877666176306e-06	-2.22822023201988	2.00053115536212e-06	2.46247517083409e-05
Car5a	-3.21454976924832	4.14717773628057e-10	1.77808148761511e-08	-2.89720371541957	2.41831266765572e-09	1.34364510550342e-07
Car5b	-0.962048974685016	5.51789005323766e-05	0.000238075446526586	-1.45707067432543	2.30748173593333e-07	4.36558152920793e-06
Car7	-1.34172775871867	3.87846178095705e-06	2.6122042631721e-05	-0.886400464730193	9.96228195178301e-05	0.000572057995899566
Car8	-1.89734107191916	1.18105540972223e-09	3.84307775334846e-08	-1.52590843472587	5.56604268755173e-08	1.50160130865295e-06
Card10	0.273535317150573	0.0878819621898973	0.132705633527058	0.211478356085376	0.138611472506272	0.220190017970468
Card11	1.51990766522678	0.00251557230184087	0.00624428745311269	0.266473470109754	0.552821490194847	0.652094628486109
Card14	2.48560189118703	0.000258701750671282	0.000883091430108356	0.649428342140525	0.0546475965307495	0.103898854031652
Card19	0.95888109223083	5.61481733646948e-08	8.44025102433935e-07	0.874373470208992	1.06306980924808e-07	2.39097156937604e-06
Card6	-0.893073473884673	2.25188506679511e-07	2.53103979242316e-06	-0.636178381059832	3.57281131916231e-05	0.000250363951712186
Card9	1.74257795494861	1.45000083407571e-05	7.7031979306887e-05	0.0794818158197743	0.819319179596962	0.869678724653093
Carf	0.063431913807487	0.660242318611459	0.722990283767335	0.177647529573467	0.24072408517887	0.343086126468557
Carhsp1	-0.682333913978539	7.641962865588e-06	4.58508883517511e-05	-0.642038446045893	1.72149354840536e-05	0.000139014809931414
Carm1	0.152888631298596	0.129487214967392	0.185374214477773	0.291008004514026	0.00661102381738182	0.0181825791040767
Carmil1	-0.723057156766239	0.0496656925381801	0.0814264800570559	-0.359065031892611	0.294028644262082	0.400189838535252
Carnmt1	0.161185693791833	0.217433498514651	0.288672335532721	0.108326907774351	0.394571168089555	0.504638969141559
Carns1	0.436538031075102	0.11784825115261	0.170782769737345	-0.343901417418861	0.171981763192745	0.262292247499232
Cars	0.0668410085526414	0.610455108893305	0.679104737710762	-0.268519443158136	0.050242042828296	0.0971461342554823
Cars2	-0.250104019260357	0.0211823719650508	0.0391388781692608	0.0395162107386335	0.701381924143971	0.776752990442906
Casc3	-0.0813563661654308	0.259801619927059	0.335387213822635	-0.068698349404964	0.33532737782415	0.443600315271417
Casc4	0.944297283707143	0.065285432504723	0.102802433596829	0.321896669367999	0.391628042426906	0.501925181655271
Casd1	-1.75164171733267	1.90754522802272e-11	1.68643794152927e-09	-1.33783451509527	1.13217207951442e-09	7.80144260869327e-08
Cask	-0.619933626541733	2.51621157365314e-05	0.000122261963673841	-0.577093623531586	6.48071502401358e-05	0.00040470640201048
Caskin2	0.518770942252651	0.000456892241481769	0.00143552396926894	-0.0605212305135003	0.626028704026566	0.714989071538954
Casp1	0.233287465347789	0.285166007557266	0.363030118477857	-0.46646927367917	0.0546921526744355	0.103963162967483
Casp12	0.454078905379375	0.159615594163382	0.221623509201369	0.0486430171000747	0.877902178132418	0.914733594100319
Casp2	0.144325391031625	0.222521651643069	0.294177264849678	-0.0669597955543018	0.54909342163517	0.649058714087251
Casp3	-1.44299966299899	1.97458539444747e-09	5.78265560203085e-08	-1.41603654355633	3.13311634891789e-09	1.63119320432366e-07
Casp4	0.768663917822724	0.0171974299253242	0.0326064570353765	0.0794495905066384	0.794123224339485	0.850254411192028
Casp6	0.514118955559057	0.00136888877162268	0.00367503236491596	1.48806358237685	2.92777176085405e-10	2.72554222796857e-08
Casp7	-1.16483707739865	2.10342290360079e-10	1.06359049481714e-08	-1.10463562443138	7.16884310169804e-10	5.38889986527109e-08
Casp8	-0.250523947402926	0.0390923766764615	0.0662393369022443	-0.254794150201509	0.0376597043453268	0.0768000092822078
Casp8ap2	0.0520929881294676	0.632886041548663	0.698694658450448	0.241472628014019	0.0370137315289676	0.0756802944149377
Casp9	-0.966881442145104	9.30030297939507e-09	1.95710118235564e-07	-0.400771797692165	0.000972831782303203	0.00369997195991237
Casq1	3.05738708635975	0.0214350551807928	0.0395164027116596	1.10404096194929	0.449825902264991	0.558784261942293
Casq2	2.61073455205566	0.0674494711879971	0.105835361343595	0.143542806982076	0.923421653142237	0.947356526121367
Cast	0.304667759361752	0.00531757558150402	0.0118951559435395	0.118433793332001	0.240960511676513	0.343249079107899
Castor1	0.753896326979363	0.00128207209398153	0.0034791266409349	-0.522640252834361	0.0174066795816701	0.0407162524099006
Castor2	-0.288605650490923	0.18667094384742	0.253456337067824	-0.824078050637602	0.000691984323699631	0.00281133631163171
Casz1	2.53975582734934	6.05819728107528e-08	8.95479276341484e-07	1.30601807495141	0.00029315306678623	0.00139406382267051
Cat	-1.75001835464276	3.39800103821312e-13	7.8304427203544e-11	-1.37004378514403	4.249283997933e-11	6.28759843778359e-09
Catsper2	0.335927357797185	0.122834023655239	0.176913716241977	0.116156073892185	0.533184798770334	0.635221520155487
Catsperd	-0.720863048014471	0.10813077669628	0.158663291025011	0.0164493237084979	0.960826088802619	0.973321340306702
Cav1	-0.100684764523502	0.843171941605902	0.87750558844704	-2.04002668896199	0.00107224376816408	0.00400047803722124
Cav2	-0.205151849220523	0.387060786540916	0.467472590119912	-0.791530152230194	0.00182049420776993	0.00619479232113822
Cavin1	1.06566259100222	2.30387059031936e-05	0.000113593507148787	0.557171520226695	0.00918277984251451	0.0239529293461174
Cavin2	0.051217768240619	0.832644374861074	0.869219495921528	-0.192559746451304	0.42744828471988	0.537734073591136
Cavin3	0.552865342038385	0.099546418406379	0.1477482846097	-0.3474894826926	0.31468270472351	0.422431398921148
Cbarp	-0.508005717851024	0.0562765962093035	0.090595523696081	-1.033634181811	0.000178671115807205	0.0009166349908401
Cbfa2t2	-0.244367507729152	0.0283917583748986	0.0503409368662903	0.024287004294075	0.818198705491096	0.86894977357875
Cbfa2t3	-0.0306067347188046	0.888600470724245	0.91435889151385	-0.508972707462494	0.0296911828436559	0.063278549280211
Cbfb	0.123819005020064	0.506258574666578	0.583413410730291	-0.0949734906423672	0.599936595465483	0.692389878691157
Cbl	0.0816227516301593	0.474422211085313	0.552797830008806	-0.0219764430638398	0.848056102149069	0.891899194067744
Cblb	0.646524110935456	0.00148871434627672	0.00395518003508067	0.525035988160852	0.0126635643710923	0.0310991831524188
Cblc	-0.0896432865029198	0.65158160031291	0.715568949656138	-0.0488865879084432	0.795734231482512	0.851654948374423
Cbll1	-0.586928710499822	0.000423527887754913	0.00134573497246176	-0.301238159551749	0.0417838814589769	0.0836332082683808
Cbln3	-0.992702825853208	0.00377521359617148	0.00882263965442769	-0.326931341811018	0.210353236610153	0.308142501774586
Cbr1	0.861088855633784	0.0020191465338434	0.00516057142295212	0.966844584910398	0.000694946631654967	0.00281523481301841
Cbr3	2.71739690445788	8.44611074192737e-06	4.95521613936866e-05	0.973466831140377	0.057499269633111	0.108057116742332
Cbr4	-0.0600011269638507	0.49086887350415	0.568896343874007	0.449582232436688	3.05316970119603e-05	0.000219083238844883
Cbs	-1.25354151579111	2.99455440517396e-08	5.07162063536511e-07	-1.1878685398038	6.54435017405475e-08	1.69106489699793e-06
Cbwd1	0.0851091548834702	0.383657930030253	0.463880915399558	0.199217616748314	0.0548295849442836	0.10412584106482
Cbx1	-0.390862511014145	3.25363382929707e-05	0.000152657979767787	-0.23412897925865	0.00505403939746526	0.0145370666862734
Cbx2	-0.262478718378245	0.144233334391259	0.203216195403221	-0.718440558759094	0.000743642934041619	0.00296886927685971
Cbx3	-0.761326177247172	2.97595970496878e-05	0.000141280194436832	-0.405026391854164	0.0104288446041603	0.0265720987131921
Cbx4	0.323343120042916	0.107150391589241	0.157405481719088	-0.0069757773229	0.972655500268226	0.981452757682181
Cbx5	-0.46172780230354	1.92351340557602e-06	1.44592662792418e-05	-0.385406883975192	2.19650230084103e-05	0.000169194828165929
Cbx6	0.710243724461963	0.0257753934825688	0.0463805307455798	-0.140208409877876	0.602991297932813	0.694945369766463
Cbx7	0.15367298418167	0.362866831725809	0.443858253878324	0.611952855997884	0.000565717717001709	0.00237950148051856
Cbx8	-0.466365034217209	0.00687714871387098	0.0147952371397129	-0.342860137522541	0.0532237441322281	0.101694463948176
Cby1	-0.100632453917556	0.574096471273363	0.647003455198402	-0.325391160046331	0.0707241969147992	0.127474039752703
Cc2d1a	0.13877119184244	0.259212370351033	0.334811016266146	0.0977239856013221	0.416437142266864	0.526236687238881
Cc2d1b	1.05300881724401	3.6230487393926e-08	5.92889361229822e-07	0.81926276174863	7.66125358953084e-07	1.15696385355317e-05
Cc2d2a	0.255998801652818	0.194624988170105	0.262431027214117	-0.273406906150832	0.123512243010079	0.200278186641214
Ccar1	0.213297146018389	0.061166714200669	0.0972097797081746	0.226525685423327	0.0477204846135706	0.0932064543855721
Ccar2	-0.00737439165572606	0.921846677030785	0.940832834914447	0.153306258516997	0.0491944778172459	0.095567547633641
Ccbe1	0.197804355042347	0.441886832672271	0.521545189494049	-0.131860371247887	0.606822028931937	0.698329697969402
Ccdc102a	0.519740989119084	0.0270175502228846	0.048256600708391	-0.162483349727676	0.484889214041087	0.592694002006634
Ccdc107	-0.223275925978985	0.0766574765108833	0.11805150605976	0.0778422757471677	0.526459024441985	0.629395688601886
Ccdc112	1.6900105274757	0.00885952236323808	0.0183711913055078	0.431959188431786	0.420808451729292	0.530721555328853
Ccdc115	0.412344747596858	0.000978801385181126	0.00276285362881347	0.919032895532105	3.65407133144626e-08	1.08594673797336e-06
Ccdc117	-0.916323144679018	2.89106369097877e-06	2.03503667020974e-05	-0.788298618864813	1.8838450639737e-05	0.000149780599911076
Ccdc12	0.0459270561557341	0.724924332178038	0.780623666112048	0.209598477333453	0.113175428084829	0.186967562884998
Ccdc120	3.96857969706701	3.51191628154055e-11	2.59826353524292e-09	2.21584456500319	1.07356215483206e-08	4.0897190272288e-07
Ccdc122	0.363715704825518	0.0214992303032924	0.0395983595877072	0.459907596941599	0.00304748228083044	0.00949854953916486
Ccdc124	0.227492171254815	0.131066947604623	0.187236593747784	0.271151055703347	0.0742412474098898	0.132622851040897
Ccdc125	0.0709880989985683	0.502394979461262	0.579721410793544	0.0612093044762649	0.559609794906203	0.657508766883693
Ccdc126	0.308905198614254	0.152612471451648	0.213099583907402	0.414597175516498	0.0370379759178713	0.0757188521636877
Ccdc127	-0.131594592012068	0.0781622046736734	0.120000667441877	-0.140780730867283	0.0631379871420681	0.116611573414275
Ccdc130	0.172910933876709	0.122617345318654	0.176692160240319	0.0712449508909123	0.527911653653109	0.630703222454679
Ccdc134	0.492271783853498	0.017697778523666	0.0334693492139341	0.415348995783833	0.0567163314672922	0.106957535743993
Ccdc137	-0.0476200994554654	0.703522912882347	0.761368972698987	-0.0942950301284204	0.454252297703651	0.562939658716409
Ccdc138	-1.52418255740923	2.60183759160604e-09	7.1301219248993e-08	-1.39946349755256	3.31778182845447e-09	1.70211894753958e-07
Ccdc14	0.579502145290097	0.00787221992589834	0.0166006293876917	0.724962376430382	0.00181390778210103	0.00617686572020208
Ccdc141	-0.0171469956032526	0.928995322180783	0.946433341346229	0.0369715513852436	0.841276359340254	0.886692793225309
Ccdc142os	-0.434740456841222	0.120899158620601	0.174574162581385	-0.513678246684244	0.0616661262998442	0.114208265796694
Ccdc148	-0.13935445631925	0.591295369787193	0.662456285414726	-0.050283489636481	0.827530885446447	0.876675081522399
Ccdc149	1.1296061148656	0.000211008436357085	0.000743581245894094	0.0641436971593192	0.790719036813508	0.84783657517067
Ccdc15	-0.696476681148151	0.010328741051935	0.0209450538036714	-0.770391898010744	0.00615946916276461	0.0171384912947312
Ccdc151	-1.79810864484963	3.54857932123932e-05	0.000164357098908274	-2.04160983817019	2.99610564999059e-06	3.39373546510215e-05
Ccdc152	-0.723422504659735	0.00551366962668021	0.0122519212681384	0.57907831044057	0.0139256581153291	0.0336345319806154
Ccdc157	-0.329223126105089	0.0311153334999315	0.0544896278819656	-1.19990034194226	1.03366473831581e-08	3.99182011717179e-07
Ccdc158	1.0748622614029	0.00284074040482069	0.00691587943722972	1.50572474136334	0.000642062908632711	0.00264444134387636
Ccdc159	-0.280369718797398	0.0899672333738704	0.13534561210793	-0.114587633518115	0.499382348754646	0.605626578935731
Ccdc162	-0.793491315546778	9.41038846026515e-05	0.000374206027117248	-0.404120238087059	0.0294675586002229	0.0628928302358781
[truncated: 12,058 more rows]
